# Supplementary material for: Long- and short-term effects of fecal microbiota transplantation on antibiotic resistance genes: results from a randomized placebo-controlled trial
Source: Gut Microbes. 2024 Mar 13;16(1):2327442. doi: 10.1080/19490976.2024.2327442 (PMC10939144; doi:10.1080/19490976.2024.2327442)
Supplement: Supplementary Data S1.xlsx [file KGMI_A_2327442_SM8230.xlsx]

## Sheet: Microbiome_data
Supplementary Data S1: Raw ARG data
Gene levels are log10(copy number per microL DNA) except 16S rRNA gene which is not log transformed
NA means less than the lower level of quantification
Patient	Timepoint	Arm	cadA	blaVIM	chrA	vanB	VanA	qnrA	merA	mefE	acrD	intl3	tetX	qnrB	sul1	aadD	aacA	dfr13	floR	arr2	blaNDMI	rcnA	blaKPC	nikA	cmlB	ctxm32	ermB	blaOXA	tetM	ermF	ampc	tetA	blaSHV	aadA5	catB8	copA	sul3	tetL	impl3	intl2	strB	tetS	intl1	blaNPC	qacF	ereB	sul2	mexB	tetW
BMT052	T0	FMT	NA	NA	0.775649	NA	NA	NA	NA	0.62123	NA	NA	1.00836	NA	0.961445	NA	NA	NA	0.269217	NA	NA	NA	NA	0.865254	1.55849	NA	2.33824	NA	1.64829	0.0133065	NA	NA	0.419205	0.94164	NA	NA	0.681805	NA	NA	NA	NA	NA	NA	0.790665	NA	NA	0.823617	NA	4.69223
BMT052	T1	FMT	1.02207	2.18153	NA	0.990818	NA	NA	1.26193	5.53549	0.965028	0.405575	NA	0.772279	1.7677	2.53328	0.606925	NA	0.194858	0.665666	0.889909	0.728432	1.93115	2.06965	1.74498	0.29684	4.76582	0.432584	4.75827	3.32696	0.302599	0.689474	1.49517	1.26493	NA	0.922546	1.78027	2.18185	0.265821	1.08555	1.53115	2.15472	1.20368	0.376644	NA	NA	NA	NA	7.22706
AML020	T3	FMT	0.808898	0.201403	3.27697	NA	NA	0.0232109	1.30866	2.7006	4.09453	0.605016	3.35452	NA	3.57244	1.79847	1.81002	NA	2.72791	NA	1.103	2.44687	0.975413	3.64054	NA	NA	4.19052	0.718714	3.75501	6.49812	3.03208	2.44063	1.27262	0.941878	0.329733	NA	1.63098	2.95078	NA	NA	3.19813	NA	1.9628	2.38156	NA	1.15513	NA	NA	5.96003
AML024	T1	FMT	NA	NA	1.08296	NA	NA	NA	0.272818	3.53825	1.81705	NA	0.921112	NA	NA	0.992357	NA	0.92693	NA	NA	NA	0.640547	NA	1.378	NA	NA	1.83418	NA	2.30108	1.12068	NA	NA	0.024681	0.96062	NA	0.699153	0.769491	NA	NA	NA	NA	1.14768	0.257753	1.06998	NA	NA	NA	NA	3.15014
BMT040	T0	FMT	NA	NA	NA	NA	NA	NA	NA	0.756393	NA	NA	NA	NA	NA	NA	NA	NA	0.324134	NA	0.803234	NA	NA	NA	0.89664	NA	NA	NA	0.0147894	NA	NA	0.188759	0.445409	1.15175	NA	0.218557	0.962738	NA	NA	NA	NA	NA	NA	1.33198	NA	NA	NA	NA	1.66683
BMT049	T0	FMT	1.09675	1.25317	3.13556	0.0806842	NA	NA	1.25754	3.81045	3.76402	NA	6.30504	0.976339	2.26836	1.62082	NA	0.315419	0.660479	NA	0.940891	2.18577	2.65386	3.22813	NA	NA	5.34369	NA	4.33632	7.14796	1.95353	0.467946	1.02216	0.99441	NA	0.63288	1.83331	2.31111	NA	NA	3.67745	1.91341	1.10781	NA	NA	NA	2.53829	NA	6.96748
BMT044	T0	FMT	NA	0.426923	5.66917	NA	1.04719	NA	1.32999	3.46127	6.40442	NA	2.57442	0.942063	6.3934	2.57962	NA	NA	0.725409	NA	0.255286	4.73471	0.333776	6.01454	NA	NA	4.10216	NA	3.99126	6.47837	6.75059	0.110635	0.721353	0.691183	NA	NA	1.11182	2.31183	NA	NA	2.53856	1.07295	4.94305	4.22532	NA	6.24115	NA	NA	6.36693
BMT050	T0	Placebo	NA	0.825933	4.01902	NA	NA	NA	1.26705	4.66256	5.67584	0.0575706	1.34168	NA	1.11953	2.28148	NA	0.730005	0.641434	0.474596	1.29961	4.20747	1.77556	5.43254	1.28846	NA	4.49016	NA	4.16268	1.29678	4.84059	1.605	0.998343	1.08679	NA	0.587117	1.7263	2.50391	NA	0.170917	1.65148	4.33652	1.25488	1.25468	NA	NA	NA	NA	6.96735
BMT057	T0	FMT	0.841316	0.32183	NA	NA	NA	NA	0.667028	4.40166	2.64789	NA	1.50358	6.39729	1.69234	NA	NA	0.419271	0.834184	NA	NA	NA	1.06668	NA	NA	5.70219	3.93882	NA	3.77972	3.8438	0.0736185	4.67238	1.84169	1.38851	NA	0.0115217	1.10002	0.656165	NA	1.3284	6.35296	2.02628	4.59763	2.2581	NA	4.95244	NA	NA	6.20178
BMT040	T0	FMT	1.11054	1.7324	3.96735	0.166576	NA	NA	1.72044	4.62031	4.76679	NA	4.41949	NA	1.03631	2.01304	1.38572	0.424907	1.38367	NA	1.00685	3.1267	1.71516	4.13869	1.60531	NA	4.34448	NA	3.53067	1.99841	3.22636	1.22941	1.50448	1.35133	NA	0.348743	1.53847	2.07299	0.335057	1.67585	2.19671	3.22188	1.38118	1.89373	0.991726	NA	0.613839	NA	7.31148
BMT044	T1	FMT	NA	1.14484	NA	NA	NA	NA	0.345189	0.816133	NA	NA	2.08954	NA	0.665915	1.18509	NA	NA	NA	NA	NA	NA	NA	NA	1.19031	NA	NA	NA	0.62694	2.0019	0.515912	0.297773	0.419428	0.74625	NA	NA	0.612893	NA	NA	NA	NA	NA	0.796955	1.45075	NA	NA	1.8092	NA	3.07902
AML023	T0	Placebo	1.27346	2.11871	2.93699	2.76383	NA	NA	1.38294	5.17612	3.59073	0.102426	6.49102	NA	0.488435	1.50214	NA	NA	0.730318	NA	0.697108	1.86017	1.93639	3.10069	1.23169	NA	5.77371	0.841357	4.35621	7.49264	1.63105	1.46178	1.41311	1.03951	NA	0.692254	1.78566	2.54755	0.543587	NA	NA	NA	1.65326	2.06032	NA	0.0711763	NA	NA	6.4533
BMT040	T1	FMT	0.728181	1.51897	NA	NA	NA	NA	1.62577	4.28549	1.50386	NA	6.24272	NA	0.757676	1.94515	0.0667981	0.521045	0.86699	0.12767	1.27936	0.615992	1.97311	0.935161	2.10973	NA	3.534	NA	4.26439	4.57114	NA	0.379632	1.27669	0.933336	NA	0.874268	1.79863	2.17025	0.280641	NA	1.41431	2.87871	0.384814	1.29392	0.100388	NA	0.554202	NA	6.94388
BMT047	T0	FMT	NA	NA	0.9502	NA	NA	NA	1.08076	4.62528	NA	NA	NA	NA	NA	1.512	1.373	NA	0.613377	0.195762	0.411134	0.356835	0.0682955	0.224414	1.30384	0.241432	1.03592	0.798715	3.19327	0.662621	0.0781892	0.709247	0.998903	0.727442	NA	0.242103	1.50022	1.73975	NA	NA	NA	0.696882	0.949578	1.18683	NA	NA	NA	NA	6.448
AML008	T4	FMT	0.864862	0.410492	5.52724	NA	0.568986	NA	1.58308	5.47237	6.30222	NA	3.17636	NA	1.3743	1.75484	NA	0.654692	1.30386	0.655532	0.434212	4.69909	2.40889	5.87951	1.58557	1.03953	4.85402	NA	4.63629	3.83709	6.53055	2.481	1.30488	1.20759	NA	0.417767	1.61971	2.90198	NA	NA	3.42476	2.38651	1.92768	2.08074	NA	NA	1.95372	NA	6.28019
BMT048	T2	FMT	0.123305	1.26093	0.930842	NA	NA	NA	0.354071	1.42224	2.0573	NA	1.85823	4.24518	1.26779	NA	NA	NA	NA	NA	0.746389	NA	NA	NA	NA	3.64651	3.44415	NA	1.84026	1.6126	0.0878123	2.67152	0.455236	0.866816	NA	0.00549496	0.822784	NA	NA	1.23298	4.48629	0.819303	2.67086	2.82296	NA	NA	3.24955	NA	4.99194
BMT059	T1	FMT	0.443618	1.22094	NA	NA	0.118828	NA	1.26108	3.93381	3.86062	NA	5.59959	NA	0.644345	1.35487	0.570953	NA	0.806569	0.363493	1.21582	NA	1.73562	2.95268	0.538402	NA	3.43445	1.01619	3.83808	7.00364	0.109182	0.327075	1.33448	1.26915	NA	0.664977	1.27185	2.29941	NA	NA	2.56496	1.04256	0.408985	1.0413	NA	NA	4.58126	NA	6.64724
BMT058	T0	FMT	0.74231	1.64266	0.980332	4.48293	NA	0.34707	1.40713	5.03648	2.36085	NA	1.30856	0.319962	NA	1.905	NA	0.558056	1.46429	0.558495	0.218489	1.32177	2.33359	1.74412	1.78044	1.06034	5.39833	NA	4.66721	7.14661	1.74227	0.975199	1.52903	1.3498	NA	0.882252	1.7095	2.06603	0.265941	NA	1.58155	2.84584	1.278	NA	NA	NA	NA	NA	7.47193
AML011	T4	Placebo	1.5292	2.07379	6.08758	0.980871	NA	NA	1.63061	4.34417	6.96731	0.228931	6.44947	NA	1.72039	2.09125	1.54454	1.00568	2.26996	0.171729	1.25359	5.32683	2.24298	6.534	0.710813	5.00172	5.68928	0.541251	3.97424	7.18726	7.42262	1.80624	1.50592	1.2923	NA	0.715857	2.54316	2.02565	0.405079	1.17	2.03701	1.49427	1.99552	NA	0.886291	0.386724	NA	NA	7.51272
BMT047	T2	FMT	0.569847	NA	NA	NA	NA	NA	1.04911	3.22419	NA	NA	1.21935	NA	4.61699	0.0262249	NA	NA	0.610592	NA	1.01332	0.66584	NA	1.47045	NA	NA	4.95867	NA	3.14678	0.342277	NA	0.248787	1.05805	1.0484	0.237163	NA	0.87318	0.0590155	NA	NA	NA	0.642977	3.14427	3.28666	NA	NA	NA	NA	5.7546
AML027	T0	FMT	0.710726	1.58218	0.983723	NA	NA	NA	1.45556	5.63498	2.88009	0.0864677	5.11407	NA	1.00813	2.04633	0.770438	0.0225753	0.974138	0.464015	0.726202	0.532114	1.31831	2.36507	1.09394	NA	5.27298	0.450218	5.05546	6.8594	0.2244	1.10884	1.24218	0.506127	NA	0.783187	1.70972	2.31613	0.323021	NA	NA	1.20691	1.02981	NA	NA	NA	1.61507	NA	7.68681
BMT053	T0	Placebo	0.969405	NA	4.46743	NA	NA	NA	1.4824	4.90736	3.94378	NA	6.60355	NA	0.689107	1.48215	NA	0.203413	1.22068	NA	NA	3.54475	1.34482	4.77575	1.1045	0.455538	5.06274	NA	4.76362	1.8936	4.28999	0.575912	1.02638	1.08841	0.200529	0.454661	1.57117	1.94594	NA	1.19006	NA	0.71256	1.22161	2.10925	NA	NA	NA	NA	6.36759
BMT039	T1	FMT	0.205186	0.988073	NA	NA	NA	NA	1.31493	3.79506	2.10441	NA	6.15107	NA	NA	4.20241	0.389395	0.819085	0.972585	NA	0.601666	0.291477	2.07834	1.39504	1.58461	NA	5.30481	NA	4.96865	6.64912	0.336623	0.720484	0.980971	0.729874	NA	0.745642	1.98414	1.89504	0.0595899	NA	1.93148	1.93412	0.820215	NA	NA	NA	NA	NA	7.37403
BMT046	T0	FMT	1.40781	2.4135	1.5491	1.13016	NA	0.60378	1.93294	4.31602	2.59833	0.0907183	6.44085	0.363043	1.01521	2.54452	1.5141	0.929258	1.51611	1.10936	0.66589	1.08568	2.6109	2.2364	2.75129	1.40233	4.87791	1.24507	3.82606	7.05749	0.648185	1.58964	1.52268	1.43259	1.14856	1.61836	2.32075	2.6944	1.75314	1.94271	1.61456	1.71497	1.28722	1.1313	0.959383	0.0405879	0.252713	NA	6.43599
BMT047	T1	FMT	1.0026	NA	0.173567	NA	NA	NA	1.00663	3.9062	NA	NA	1.88039	NA	NA	1.58435	0.597954	0.648395	NA	NA	NA	0.342263	2.01473	0.717603	0.894931	NA	5.4578	NA	3.78628	3.38968	1.65873	NA	1.10981	1.03477	NA	NA	1.3098	1.88342	NA	NA	4.62875	0.85164	NA	0.310703	NA	NA	NA	NA	5.69692
BMT055	T0	Placebo	0.572266	2.06993	0.619037	1.02216	0.0911207	0.109603	1.45631	3.90133	2.28174	0.27919	6.59268	1.32141	0.460744	2.7213	1.43051	NA	0.766291	0.109173	1.37181	0.642852	2.6401	1.96739	2.24327	NA	5.6849	NA	4.04985	6.31969	NA	1.16427	1.30397	0.74088	NA	1.02581	1.92019	3.28925	0.922417	1.28947	1.30461	1.83257	1.60883	1.81534	NA	NA	NA	NA	7.18523
AML023	T1	Placebo	NA	NA	NA	NA	NA	NA	1.0962	0.811657	NA	NA	1.25845	NA	NA	NA	NA	NA	0.252491	NA	NA	NA	NA	NA	0.82979	NA	1.1423	NA	1.52111	2.11352	1.4886	NA	0.811805	0.948428	NA	NA	0.738909	NA	NA	NA	NA	2.9877	0.51219	1.00994	NA	NA	NA	NA	2.5103
BMT042	T2	Placebo	0.541584	NA	NA	NA	2.79122	NA	0.653721	3.63055	NA	NA	NA	NA	NA	2.26664	NA	NA	0.310624	NA	0.739519	NA	NA	0.0268869	0.502049	NA	4.27177	NA	2.80062	5.60551	0.185048	NA	0.362517	1.09602	NA	NA	0.839636	0.858464	NA	1.0791	3.77629	NA	NA	NA	NA	NA	2.62482	NA	4.11388
BMT034	T2	FMT	1.13602	1.70778	5.55249	NA	NA	NA	0.608801	3.38665	6.37488	NA	2.88151	NA	1.98404	1.55317	NA	NA	0.79001	0.0962009	1.31937	4.8061	NA	6.01385	0.992127	0.751421	3.05022	0.38078	2.65521	3.15414	6.11975	NA	0.857221	1.29721	NA	NA	1.00687	1.37619	NA	NA	NA	2.48482	1.14667	1.46257	NA	NA	0.428035	NA	4.28268
BMT042	T1	Placebo	1.03761	1.08245	0.015411	NA	NA	NA	1.68016	3.95863	1.95257	NA	2.76616	NA	NA	2.92227	NA	NA	0.776651	1.24176	1.12307	0.94347	2.15914	1.55153	1.66771	NA	4.99987	0.397784	3.83762	7.26887	0.94796	0.934483	1.13187	1.2108	NA	1.00196	1.77288	2.12445	NA	1.57222	0.513184	1.43323	NA	NA	0.260208	NA	NA	NA	4.75913
BMT045	T0	FMT	0.215467	1.51436	NA	NA	NA	NA	1.31922	3.43964	0.163655	NA	4.97565	3.35966	NA	1.77548	NA	0.497978	0.879516	0.0570836	NA	0.183129	1.94714	0.96312	0.957398	0.71574	4.76931	0.297149	2.9226	5.77069	NA	0.911108	1.29307	1.09331	NA	0.626911	1.51821	2.03222	NA	1.15488	NA	1.48152	1.45717	1.74294	NA	NA	NA	NA	7.02772
BMT048	T1	FMT	0.0953148	NA	1.27656	NA	NA	NA	0.587402	NA	NA	NA	NA	NA	NA	NA	NA	NA	0.430478	NA	1.31183	NA	NA	NA	1.25891	1.01152	0.940848	NA	NA	NA	NA	NA	0.337867	0.907718	NA	0.129292	0.671509	NA	NA	1.35103	NA	1.31622	NA	NA	NA	NA	NA	NA	1.72526
BMT044	T2	FMT	0.819073	3.19224	NA	NA	0.826137	0.0352327	1.58594	3.97524	0.183058	NA	5.16447	0.962851	1.38604	1.92859	NA	NA	1.76645	NA	0.527692	0.254606	1.72585	1.38605	1.08336	NA	3.77556	NA	4.32948	6.64452	0.0832243	1.89761	1.32339	1.14083	NA	NA	1.67659	2.14344	NA	0.386608	2.06103	NA	1.39051	1.24581	NA	NA	5.93082	NA	6.85269
BMT010	T4	FMT	0.86728	NA	1.61446	NA	NA	NA	1.07801	4.69705	2.86063	NA	2.62938	NA	2.64583	0.703029	0.125694	NA	0.326825	NA	1.14073	0.935868	0.419945	2.2715	NA	NA	3.03864	NA	3.56213	5.08253	1.38137	NA	1.00739	0.851675	NA	NA	1.04253	0.58965	NA	1.03237	4.1864	2.25542	1.51794	1.85989	NA	NA	NA	NA	5.86801
BMT042	T0	Placebo	0.0976872	NA	5.76469	NA	0.781098	NA	1.21564	6.02982	6.52529	NA	1.18706	NA	1.60796	2.44146	NA	1.08559	0.851556	NA	NA	5.05268	0.619602	6.14666	1.49491	NA	5.14474	NA	5.08232	3.72694	5.93679	0.69682	1.12572	0.765671	NA	0.698409	1.70635	0.708093	NA	NA	5.71435	1.54082	1.38849	1.60519	NA	NA	4.35609	NA	7.53591
BMT040	T2	FMT	0.40214	0.680213	5.76468	NA	NA	NA	1.52635	3.11951	6.62797	NA	1.79575	NA	6.54416	2.49423	NA	0.719547	1.18342	NA	0.825054	4.94008	1.39983	6.18523	0.206211	NA	3.80262	NA	3.1975	3.72578	6.92162	0.777444	0.79849	1.03431	NA	NA	1.39438	2.33386	0.30398	1.53041	NA	NA	5.0318	1.24422	NA	NA	NA	NA	6.03684
BMT043	T0	Placebo	1.02064	1.91058	1.34755	NA	NA	0.599832	1.68239	4.82466	5.2066	NA	0.226573	1.07363	1.65189	2.45779	1.28565	0.523949	1.24116	0.957691	1.68229	0.925049	2.12191	2.21205	0.445796	NA	5.36227	0.310069	3.60384	5.77532	0.329469	1.61594	1.42553	1.28617	NA	0.710642	1.8358	2.07464	0.468088	1.88624	0.171757	3.11061	1.67504	1.34194	NA	NA	0.759795	NA	7.10225
AML021	T2	Placebo	0.480415	1.2369	1.87818	NA	1.68615	0.0871575	1.38737	4.0214	3.33934	0.336797	6.67295	NA	NA	2.07512	NA	1.05359	0.990561	0.272213	1.43738	1.59587	2.43052	2.82014	1.79408	NA	5.73183	0.687796	3.42917	7.2851	1.29697	1.1829	1.3289	1.22595	NA	0.861923	1.74513	2.25068	0.426015	0.883208	NA	0.681973	0.732961	1.33272	NA	NA	NA	NA	7.2569
BMT039	T3	FMT	0.799504	0.563163	4.6075	2.36004	NA	NA	1.69683	4.31541	5.47101	NA	6.47783	NA	5.12128	3.4364	1.56652	NA	1.05927	0.259623	1.65965	3.83128	1.80707	5.10999	1.3421	NA	5.30694	NA	4.19316	7.18589	4.90581	0.931652	0.800984	1.03458	0.377425	NA	1.25397	3.69964	NA	1.04658	0.962163	1.57035	3.56572	3.10305	0.688394	NA	2.70721	NA	6.11282
BMT054	T0	Placebo	0.490477	1.76493	NA	NA	NA	NA	1.24692	3.27582	1.77626	NA	6.17463	1.04626	NA	1.44484	NA	NA	NA	NA	1.52087	NA	1.84057	1.3384	NA	NA	3.92931	0.732303	3.75129	6.97419	NA	NA	0.762331	1.05198	NA	NA	1.10223	1.93886	NA	1.32643	5.68269	NA	0.789269	0.960431	NA	NA	4.38083	NA	6.05933
AML020	T2	FMT	1.32908	NA	2.97115	0.0504647	NA	0.170872	1.2381	4.05369	3.86877	0.323073	2.97155	NA	3.51758	NA	2.15796	NA	2.67663	0.990722	1.78368	2.15837	1.97402	3.33215	1.51415	0.777677	4.05152	0.417834	3.69144	5.49368	2.34307	2.48578	1.56024	1.41478	NA	0.999581	1.77499	2.26545	NA	1.1518	3.52618	4.19386	2.20688	1.25938	NA	NA	0.525492	NA	5.826
BMT039	T0	FMT	1.21842	2.16113	0.189693	0.03193	NA	0.251881	1.73495	3.86022	2.67692	0.749672	6.67295	NA	0.885274	2.10364	NA	NA	0.969386	0.747033	1.13449	0.679055	2.62912	1.99533	1.8736	NA	4.85254	NA	4.52946	7.40952	0.170793	1.04681	1.15174	1.05546	NA	0.876247	2.06964	2.37887	1.05272	NA	2.70334	5.08685	NA	0.869916	NA	NA	NA	NA	6.53757
BMT037	T3	FMT	0.178204	NA	2.17045	NA	NA	NA	0.321216	1.81203	3.38542	NA	3.16241	NA	2.97393	0.635778	NA	NA	NA	NA	NA	1.62555	NA	2.78879	1.60909	NA	2.11608	NA	0.9014	2.99266	1.38133	NA	0.437227	1.15118	NA	NA	0.668575	1.68021	NA	NA	NA	NA	1.22452	1.59153	NA	NA	NA	NA	3.36916
BMT045	T2	FMT	1.6638	2.26933	NA	0.276671	NA	0.23997	1.79308	5.36936	1.84769	NA	6.17118	0.368953	1.28532	2.48927	NA	0.500213	0.207749	0.574531	NA	1.00206	2.01563	1.66377	1.63086	NA	5.45767	0.725084	4.68723	6.85031	0.162856	1.27073	1.67865	1.09614	NA	1.04417	2.20258	2.40344	0.596744	2.00464	1.44251	3.76631	1.51379	NA	0.445962	NA	NA	NA	7.0935
BMT062	T0	FMT	2.64725	0.226865	4.07993	0.0929075	NA	NA	1.64095	4.29598	4.8453	NA	1.11119	NA	1.10096	1.68303	0.683735	NA	NA	NA	0.856979	3.18212	1.52526	4.43798	1.01524	NA	5.04205	NA	3.55652	2.30224	4.24329	3.0994	1.10428	3.61479	NA	0.124025	1.45943	3.24507	NA	NA	4.65052	2.82311	2.95859	2.39163	NA	NA	3.42372	NA	6.42411
AML021	T0	Placebo	1.04036	2.13607	0.96369	NA	NA	NA	1.76865	3.90458	0.588026	NA	6.67295	NA	1.27596	2.2311	NA	0.553304	1.45342	0.0951365	NA	0.635875	2.4981	2.11863	1.80716	0.393558	5.63754	NA	3.45465	7.49264	1.70502	1.23241	1.3115	1.10436	NA	1.10103	1.87105	2.27927	0.765761	0.832795	1.18649	3.09365	1.06671	1.53291	0.653577	NA	NA	NA	6.93997
BMT039	T2	FMT	0.710288	0.707748	5.88762	0.836185	0.214659	NA	1.56366	4.88976	6.69938	NA	6.67295	2.53339	6.74251	3.28893	1.65439	0.560634	2.54497	1.8417	0.904464	5.09541	1.84312	6.33842	1.6796	0.513165	5.71259	0.57289	4.97648	7.49264	7.0789	2.0192	1.27516	1.20675	0.772498	0.411941	2.70991	2.31133	0.184023	1.20003	1.78545	2.49533	5.06425	NA	NA	NA	2.53872	NA	7.10397
BMT046	T0	FMT	0.491533	NA	NA	NA	NA	NA	0.943705	3.93401	NA	NA	6.45421	0.258046	0.22249	1.72169	NA	0.625419	0.896636	NA	0.155129	NA	1.25436	NA	0.266513	NA	3.54743	NA	2.46675	6.92981	NA	NA	0.565921	0.306261	NA	0.560757	1.32721	1.5891	NA	NA	NA	1.61921	NA	NA	NA	NA	NA	NA	5.76455
AML021	T1	Placebo	1.45287	3.05848	1.49556	1.13882	NA	0.669276	2.03151	4.52303	2.37393	1.05693	6.4949	NA	1.50359	2.78172	1.84116	1.22833	1.71333	1.13028	0.900178	1.15983	2.85431	2.32424	2.74389	1.51904	5.6655	1.51174	3.67292	7.11058	0.333455	1.84872	1.5644	1.40366	0.941902	1.53517	2.37047	2.82623	1.46261	2.46147	1.91465	1.59304	1.64978	2.29838	0.105964	NA	0.654921	NA	7.4918
BMT046	T1	FMT	0.184414	NA	0.447534	NA	NA	NA	0.806408	3.3228	NA	NA	5.79391	NA	NA	1.93521	0.954771	NA	NA	NA	0.968254	NA	NA	NA	1.29884	NA	2.86544	0.0834458	2.04839	6.47578	2.29768	0.187865	1.01418	1.30712	0.766368	0.615704	1.00391	2.04392	0.668583	1.22431	1.01188	2.46261	0.489062	1.4731	NA	NA	NA	NA	5.90097
BMT044	T3	FMT	1.19998	NA	5.36537	NA	1.04849	NA	0.529827	3.686	6.17014	NA	2.09353	1.13011	6.05855	2.0888	NA	NA	0.497928	0.583115	NA	4.42668	NA	5.75998	1.23874	NA	2.60078	NA	2.84723	5.68797	6.21798	0.596292	0.806022	0.8508	NA	0.133803	0.917437	1.43595	NA	NA	1.45636	4.52929	4.4843	3.99002	NA	NA	5.43735	NA	5.55048
BMT040	T3	FMT	1.41656	2.03991	5.07157	0.537213	NA	0.103793	1.87001	4.3411	5.90962	0.133856	2.60366	1.46779	5.80604	2.60133	1.84649	NA	1.48155	0.370837	1.03254	4.26527	1.9504	5.45851	1.96025	NA	5.11823	0.843985	4.13846	4.90575	5.82263	1.19163	1.67259	1.6116	NA	0.893485	1.69092	3.1975	NA	NA	NA	1.54505	4.24183	3.52089	1.07059	1.24162	NA	NA	7.26681
BMT046	T2	FMT	0.696157	NA	1.2601	NA	NA	0.0768347	1.25908	2.79106	NA	NA	6.48655	1.35145	1.44243	1.34137	NA	0.408559	NA	NA	0.667127	0.763077	1.02163	2.0032	1.34401	NA	4.1656	NA	2.04867	7.23991	1.36707	0.219963	0.94785	1.26571	NA	0.0959643	1.3806	1.82772	NA	NA	0.93278	1.05493	1.32674	1.64071	NA	NA	NA	NA	5.7046
AML024	T0	FMT	0.654985	2.03187	4.87306	0.258777	NA	0.10639	1.60153	4.22781	5.67395	NA	6.67295	NA	2.90384	2.15736	NA	NA	1.19867	0.838022	1.02882	4.07312	2.3712	5.21888	1.84847	NA	4.72151	NA	4.37789	7.05271	4.84476	1.03361	1.54548	1.09053	NA	0.463286	1.91865	2.48064	0.0973073	1.6989	1.6327	1.07994	1.23743	0.706969	0.52383	NA	0.496828	NA	7.14516
BMT052	T2	FMT	0.193088	0.592836	2.58942	NA	0.76879	NA	1.34866	4.96177	3.34047	NA	1.37908	NA	1.3644	1.94676	NA	NA	1.24665	NA	0.833626	1.30016	1.46224	2.73765	1.17305	NA	3.99638	0.104876	4.15645	3.25359	1.75292	0.53002	1.18839	1.15314	NA	NA	1.54859	1.8946	NA	NA	1.451	NA	NA	0.383944	NA	0.333959	0.036226	NA	6.82321
BMT050	T2	Placebo	0.485295	NA	4.86314	NA	0.948926	NA	1.56307	5.43308	6.39721	NA	1.84195	1.42397	NA	2.50584	NA	0.332021	0.825491	NA	1.25161	4.78602	1.72741	6.15066	NA	NA	4.16147	0.512687	4.19453	0.505131	6.17108	0.977685	1.69409	1.19905	NA	0.477082	1.56026	2.2861	NA	0.975632	6.61933	0.682712	1.19196	0.837408	NA	NA	NA	NA	6.66148
BMT047	T3	FMT	NA	NA	NA	NA	NA	NA	0.297605	4.68553	NA	NA	1.59808	NA	NA	NA	NA	NA	0.468226	NA	NA	NA	NA	NA	NA	NA	1.80679	NA	3.26831	1.83485	1.80089	NA	0.321339	0.580274	NA	NA	0.704969	NA	NA	NA	NA	NA	NA	NA	NA	NA	0.888275	NA	4.35186
BMT049	T1	FMT	0.515743	0.156634	NA	0.0549173	NA	NA	1.27247	3.64047	1.20215	NA	5.42061	NA	0.856878	3.20431	0.299596	0.655035	0.282623	0.367831	0.479036	0.0873261	1.84152	1.12268	NA	NA	5.09508	0.613501	3.88332	7.49264	2.27662	0.503627	0.737347	1.06362	NA	NA	1.23689	1.9583	NA	1.58305	NA	2.38137	NA	NA	NA	NA	NA	NA	6.62813
BMT032	T2	FMT	1.13459	NA	NA	NA	0.351185	NA	2.61218	3.60004	1.27457	NA	3.46674	NA	4.60076	1.61685	NA	NA	0.253608	NA	NA	NA	NA	1.25169	0.681421	NA	3.61045	0.728651	3.23464	6.11803	1.04437	NA	0.907872	1.00819	NA	NA	2.17239	1.35785	NA	NA	3.4783	1.39645	3.16777	3.4112	NA	NA	0.549746	NA	4.83687
BMT045	T1	FMT	1.54129	1.35362	1.10227	NA	NA	NA	1.58194	3.85005	2.33406	NA	6.23154	1.30234	2.169	2.34569	NA	0.033825	0.751344	NA	0.56369	0.960772	1.38243	1.7752	1.63572	NA	5.44568	NA	3.19081	6.95191	2.19101	0.461674	1.1216	0.638722	NA	0.824445	1.83947	2.1139	0.174433	NA	0.442869	2.00942	0.907063	1.07522	0.777835	NA	0.559123	NA	5.531
BMT050	T1	Placebo	1.02056	0.151429	2.65075	NA	4.95119	NA	1.38412	4.76639	4.25116	NA	1.92228	NA	1.37131	2.4614	NA	0.0248556	0.635656	NA	NA	2.46981	1.23293	3.66173	1.30479	0.260076	4.6613	NA	4.16255	3.56744	2.84973	0.771828	1.10127	0.916492	NA	NA	1.58562	1.97092	0.507719	1.44725	NA	0.108669	1.06869	1.00535	NA	0.198397	NA	NA	6.26186
AML023	T2	Placebo	0.943938	0.645899	NA	4.00925	NA	NA	1.56576	4.64127	NA	NA	4.99944	NA	NA	0.510587	NA	0.928107	1.56265	0.435421	0.796219	0.608764	1.95441	1.21772	1.78697	NA	5.97016	NA	3.38824	5.5075	0.959617	0.865725	1.13544	1.05026	NA	0.556237	1.56473	2.16108	0.795093	NA	1.72093	1.39174	NA	0.715984	NA	NA	NA	NA	6.05735
BMT047	T0	FMT	0.785119	NA	NA	0.162325	0.381994	NA	1.48896	3.25916	1.83869	NA	0.986733	1.59239	5.96575	0.958264	1.94935	NA	0.795351	NA	1.65654	NA	NA	NA	NA	0.712308	5.5017	NA	4.05534	1.97679	NA	NA	1.06349	0.919672	NA	0.666084	1.18747	2.2182	0.198589	1.10474	1.3212	2.81511	4.35679	3.89942	NA	NA	0.585462	NA	6.3773
BMT037	T1	FMT	1.44255	0.80897	0.295393	0.168634	NA	NA	1.90067	4.6348	NA	NA	6.67295	NA	NA	2.34048	0.293337	0.494723	0.229117	0.19696	1.03593	0.460768	1.74063	1.55394	0.538612	NA	5.97016	NA	3.60325	7.49264	0.111778	NA	0.874021	1.11946	0.0502483	0.778262	1.60922	1.76774	0.539791	NA	1.38712	NA	1.15551	1.28395	NA	NA	NA	NA	6.00687
BMT016	T4	Placebo	0.652666	1.26662	NA	0.973645	NA	NA	1.37582	4.47257	1.51294	0.0400398	5.94399	NA	0.672569	1.97277	0.275667	NA	0.477632	NA	0.595426	0.555886	1.99226	2.08644	1.616	NA	4.3042	NA	4.00194	7.18307	NA	0.551349	1.27296	1.19511	NA	0.79376	1.47073	1.99017	0.0483184	0.667052	3.585	0.140589	0.599862	1.09341	0.75933	NA	NA	NA	6.84798
BMT055	T1	Placebo	0.612433	NA	NA	0.82502	NA	NA	1.15835	1.86157	0.0099865	NA	6.33769	1.33316	NA	2.18236	NA	0.548967	0.388434	NA	0.701684	0.719354	1.52212	0.705896	0.662111	NA	5.19075	NA	2.9785	5.18291	NA	0.640898	0.93839	0.486866	NA	NA	1.29599	4.13088	NA	0.328166	NA	NA	0.991504	2.06325	NA	NA	0.623317	NA	6.4706
BMT045	T3	FMT	1.0255	1.84066	5.93862	0.51995	NA	NA	1.46264	4.18705	6.70799	NA	5.44087	NA	1.45352	1.90979	NA	NA	0.301433	0.898103	NA	5.07012	1.91679	6.30976	1.18881	NA	5.42779	0.639855	4.14487	6.0074	6.62116	1.0041	1.17819	1.18171	0.179225	1.02221	1.54462	2.09212	0.432573	NA	1.15458	0.615013	1.57583	1.45951	NA	0.337823	NA	NA	6.60664
BMT043	T2	Placebo	NA	0.0534086	NA	0.549107	NA	NA	1.21141	4.34034	1.47403	NA	1.1504	NA	NA	2.37951	NA	NA	1.07349	NA	NA	0.187281	NA	NA	1.40529	NA	2.73058	NA	4.3628	1.44101	0.439073	0.0315567	0.951024	1.10449	NA	NA	1.05448	1.14921	NA	NA	NA	1.74643	0.845748	1.01189	NA	NA	1.08172	NA	6.54323
BMT048	T0	FMT	1.14433	NA	4.13643	3.05981	NA	NA	1.02275	3.12482	4.87015	NA	5.65429	1.29535	4.56404	0.989851	1.89213	0.199577	0.843494	NA	1.29983	3.22482	1.72713	4.46173	1.87545	NA	3.32739	0.444799	2.93973	6.36448	3.55479	2.81045	1.03238	1.00769	NA	0.238004	2.07307	2.06694	NA	NA	4.74159	1.1301	3.09756	NA	NA	NA	3.44781	NA	5.64544
BMT043	T1	Placebo	0.42165	0.977947	1.09049	NA	NA	NA	NA	2.68793	1.94112	NA	3.66521	NA	0.854014	3.37108	NA	0.438356	0.70958	0.316931	NA	0.244313	0.0356635	1.12134	1.23464	NA	2.47143	0.327642	1.34418	3.69506	0.295875	NA	0.679061	0.780572	NA	NA	1.01292	NA	NA	1.02443	NA	2.49995	NA	NA	NA	NA	0.754478	NA	4.00824
AML024	T2	FMT	1.10023	2.24789	0.389283	0.070497	NA	0.259885	1.83199	4.48568	1.65576	1.46218	1.27948	NA	1.23909	2.4212	1.65046	1.10214	0.687675	0.301876	1.68253	0.890192	2.06557	1.93284	1.93917	1.06943	4.25702	0.775112	4.23059	4.2177	0.359655	1.25991	1.35485	1.26858	0.66602	0.971491	2.021	2.50944	0.545429	NA	5.47003	1.45441	1.80633	1.94568	0.585316	NA	4.13828	NA	7.01594
BMT038	T1	FMT	0.264979	NA	NA	2.25851	NA	NA	NA	0.533048	1.42916	NA	1.51833	NA	0.858922	0.303706	NA	NA	0.971307	NA	NA	NA	1.35331	1.08807	NA	NA	0.376136	NA	1.03868	1.51287	0.174935	NA	0.624485	0.992242	NA	0.348813	0.708682	0.926009	NA	1.06291	1.28455	0.782308	0.794787	1.18221	NA	NA	NA	NA	3.83611
BMT046	T3	FMT	1.3885	NA	1.57318	NA	NA	NA	1.25161	2.48406	2.22646	NA	6.46019	2.53389	2.29137	0.22926	1.21779	NA	0.916248	0.143223	NA	0.500684	1.54647	1.54376	1.76527	NA	4.1311	0.651031	2.39055	7.19124	0.448643	0.931178	0.950001	0.90851	NA	0.317154	1.37074	2.64386	0.317279	NA	2.36475	1.1784	1.6108	1.68932	NA	NA	0.761417	NA	5.65656
BMT025	T4	FMT	NA	NA	2.2769	NA	NA	NA	NA	NA	NA	1.24993	NA	1.90887	NA	NA	NA	NA	NA	NA	1.58675	NA	NA	NA	NA	NA	NA	NA	NA	NA	0.832563	NA	2.68627	NA	0.268283	NA	NA	0.0796052	NA	NA	NA	NA	NA	NA	NA	0.296205	NA	NA	NA
BMT048	T3	FMT	NA	1.67992	7.18178	6.35423	NA	NA	NA	NA	NA	5.7723	NA	6.73114	NA	NA	4.32437	NA	NA	NA	4.92652	NA	4.55667	0.699952	NA	0.348119	NA	NA	NA	NA	6.5034	NA	7.16446	0.666469	4.50432	NA	NA	4.07925	NA	NA	5.24031	0.650257	NA	2.86681	NA	NA	4.18156	NA	4.03835
BMT050	T3	Placebo	NA	0.316081	0.398481	7.00897	0.854529	NA	1.1401	NA	NA	2.15779	NA	5.72288	NA	NA	7.51191	0.127485	NA	NA	1.98161	0.859955	NA	NA	NA	NA	NA	NA	NA	NA	0.932795	5.83605	5.07044	1.70605	NA	1.59328	NA	0.473026	NA	NA	5.29217	1.40384	NA	NA	NA	NA	NA	NA	0.160827
BMT060	T0	FMT	NA	NA	NA	4.38585	NA	NA	NA	NA	NA	1.56753	NA	NA	NA	NA	4.79043	NA	NA	NA	NA	NA	NA	NA	NA	NA	NA	NA	NA	NA	NA	3.22077	NA	NA	NA	NA	NA	NA	NA	NA	1.53835	NA	NA	2.4925	NA	NA	NA	NA	1.65887
BMT059	T0	FMT	NA	2.19714	NA	7.40612	0.796852	NA	0.638719	NA	NA	2.52623	NA	4.35481	1.13331	0.819224	8.76635	0.383256	NA	NA	0.890835	0.377762	NA	0.988973	NA	NA	NA	NA	NA	NA	NA	6.42851	2.06148	2.09946	NA	1.55662	0.143017	NA	0.76895	NA	5.28065	2.25839	0.695381	NA	NA	NA	NA	NA	0.593405
BMT054	T1	Placebo	NA	1.4983	NA	NA	NA	NA	NA	NA	NA	1.84457	NA	NA	NA	0.690457	3.66637	NA	NA	NA	NA	NA	NA	3.00295	NA	NA	NA	NA	NA	NA	NA	0.878082	3.36864	1.51431	NA	1.14791	NA	NA	NA	NA	NA	NA	NA	NA	NA	NA	NA	NA	NA
AML027	T2	FMT	NA	NA	NA	NA	NA	NA	NA	NA	NA	0.296397	NA	NA	NA	NA	NA	NA	NA	NA	NA	NA	NA	NA	NA	NA	NA	NA	NA	NA	NA	NA	NA	NA	NA	NA	NA	NA	NA	NA	NA	NA	NA	NA	NA	NA	NA	NA	NA
BMT026	T4	Placebo	NA	2.26221	0.888292	6.68278	1.79828	2.99151	1.46014	NA	2.38799	2.93873	1.20731	4.03156	1.42211	1.60175	7.0104	1.31731	2.97099	NA	3.50715	3.6557	1.11251	1.38933	NA	NA	NA	1.71585	1.96813	NA	4.17087	6.15071	7.0176	5.07307	0.444484	1.61313	0.418658	2.30409	3.86707	8.16399	6.37828	2.99704	1.69894	2.15448	NA	NA	NA	0.876116	4.64005
BMT054	T2	Placebo	NA	1.04154	NA	5.41113	0.37185	NA	0.448716	NA	NA	1.97667	NA	NA	NA	0.00814455	1.49551	NA	NA	NA	1.86973	3.37186	NA	1.29443	NA	NA	NA	NA	NA	0.396605	NA	2.29137	5.89342	1.92519	NA	1.15448	NA	NA	NA	NA	4.70936	0.382227	NA	NA	NA	NA	NA	NA	0.423055
BMT060	T1	FMT	1.7739	NA	NA	NA	2.92324	0.962436	0.821655	NA	NA	1.79859	2.3757	NA	0.873909	1.08573	2.5098	0.362168	NA	NA	0.865638	1.19682	NA	NA	NA	0.789883	0.208855	1.46601	NA	6.39741	1.12836	0.836005	2.09564	0.839875	0.0510921	1.77236	0.330511	NA	4.0386	7.33057	1.50128	1.16886	1.26829	1.18767	3.87339	5.54536	NA	NA	NA
BMT057	T1	FMT	NA	1.71677	1.10884	5.51422	0.869816	0.867598	0.962744	NA	NA	2.51352	NA	3.64475	0.844267	0.669517	8.51388	0.643368	1.8611	NA	2.83124	0.990402	NA	0.65828	NA	0.593779	0.245846	0.942204	NA	NA	3.46406	6.73664	4.15144	1.60726	0.0910834	1.69858	NA	1.60758	0.636423	1.04757	4.01532	1.20926	0.509285	NA	NA	NA	NA	NA	3.97169
AML030	T0	FMT	NA	2.4594	5.28341	7.20978	0.825599	0.832085	0.144865	NA	0.00598064	2.56614	NA	2.56419	NA	0.860838	8.49611	0.573525	1.87791	0.215127	2.15411	0.216409	NA	1.51904	NA	0.270283	NA	NA	NA	NA	2.27941	6.87612	3.50232	1.60836	2.87068	1.45356	NA	0.679989	NA	NA	5.5107	1.74875	0.881239	0.445108	NA	2.7259	NA	0.349986	4.01082
BMT063	T0	Placebo	NA	NA	NA	6.24075	0.96992	NA	0.515333	NA	NA	2.07168	NA	NA	NA	NA	7.38521	NA	NA	NA	NA	NA	NA	2.32685	NA	NA	NA	NA	NA	NA	NA	5.49491	3.10272	1.57006	NA	1.37863	NA	NA	NA	NA	3.39571	1.00837	0.445251	NA	NA	NA	NA	NA	0.108943
BMT053	T2	Placebo	NA	0.928894	NA	NA	NA	NA	NA	NA	2.36601	2.21316	NA	5.83214	NA	NA	NA	NA	NA	NA	3.52027	NA	NA	NA	NA	NA	NA	NA	1.12935	NA	2.89725	NA	2.28833	1.16509	NA	NA	NA	0.438121	NA	NA	3.83897	2.03943	NA	0.649775	NA	NA	NA	NA	3.33887
BMT059	T2	FMT	NA	0.59543	3.72964	6.67086	NA	NA	0.15917	NA	NA	2.92292	NA	6.34738	0.567856	NA	3.21848	0.524477	NA	NA	4.59536	0.981833	NA	1.72149	NA	0.34284	NA	NA	0.226786	NA	6.10952	1.08859	6.78247	1.49835	1.28928	1.5157	NA	3.69274	NA	NA	4.62774	1.0603	0.429577	NA	NA	0.8197	NA	NA	4.95009
BMT058	T1	FMT	NA	NA	2.60855	7.57733	NA	NA	2.71902	NA	NA	2.7127	NA	3.89014	NA	NA	8.68837	NA	NA	NA	2.95536	1.71906	2.0853	0.651914	NA	0.0140685	NA	NA	2.61636	2.80228	3.48278	6.95877	4.51203	1.58123	0.536212	NA	0.0795379	1.66803	2.75606	2.30975	6.07066	3.44357	NA	NA	NA	NA	NA	NA	4.39136
BMT062	T1	FMT	NA	2.22012	4.27994	5.59462	0.553893	NA	0.608448	NA	NA	2.26497	NA	0.559431	0.331738	0.188931	7.14314	NA	1.17515	NA	0.579538	NA	NA	0.63372	NA	NA	NA	0.712864	1.41549	1.13619	0.224955	5.68223	2.88825	2.10276	2.04479	0.925385	NA	NA	0.282152	NA	4.18209	0.969965	NA	NA	NA	1.70944	NA	NA	3.74103
AML031	T0	FMT	1.21246	2.4431	4.37714	6.06456	1.04046	1.15313	2.31629	NA	0.152456	3.03156	0.459487	3.43377	0.537417	NA	6.95835	NA	2.82566	1.95817	2.73382	0.75487	1.10192	3.50551	2.98462	0.464582	NA	NA	NA	NA	3.14255	5.20814	4.70954	0.941675	1.24607	1.37502	NA	1.41016	0.678659	2.21389	4.77797	1.65092	2.33529	1.90121	1.57934	3.81942	NA	0.570123	3.41161
BMT065	T0	Placebo	NA	1.41767	NA	4.49937	NA	NA	0.66467	NA	NA	1.92056	NA	NA	NA	0.451224	8.05836	NA	NA	NA	NA	0.843779	NA	2.34499	NA	NA	NA	NA	NA	NA	NA	6.35763	1.35564	1.40502	NA	0.900051	NA	NA	NA	NA	4.4102	NA	NA	NA	NA	NA	NA	NA	NA
BMT066	T0	FMT	NA	0.963495	NA	NA	NA	NA	NA	NA	NA	NA	NA	NA	NA	NA	NA	NA	NA	NA	NA	NA	NA	NA	NA	NA	NA	NA	NA	NA	NA	NA	NA	NA	NA	NA	NA	NA	NA	NA	NA	NA	NA	NA	NA	NA	NA	NA	NA
BMT027	T4	FMT	NA	2.55476	6.95012	7.19445	1.68613	0.661328	2.18034	NA	1.18588	2.96082	NA	6.424	1.34825	1.84584	8.55883	1.52093	3.03163	1.56419	4.64479	1.39837	1.14267	1.94822	NA	1.22325	NA	0.905672	0.550453	NA	6.19061	7.05049	6.86585	2.95755	4.13912	1.8805	0.516807	3.7454	1.20625	1.53722	5.96462	2.95053	1.45944	2.13592	NA	NA	NA	0.684482	4.86164
AML009	T4	FMT	NA	NA	NA	5.20765	NA	NA	0.646505	NA	NA	2.25002	NA	5.64831	NA	0.615547	2.47944	0.560953	NA	NA	1.58667	NA	NA	0.0946577	NA	NA	NA	NA	0.350919	NA	0.520191	0.498337	2.61178	1.91391	NA	1.56731	NA	NA	0.644853	NA	4.36925	0.99551	0.110927	NA	NA	NA	NA	NA	0.0934859
BMT060	T2	FMT	NA	1.76435	0.40787	7.39034	1.05913	0.557474	1.02041	NA	NA	2.5637	NA	6.18466	0.898055	1.10245	8.5901	0.926299	NA	0.877659	2.71578	4.06728	0.094343	0.429883	NA	NA	NA	NA	NA	NA	1.16917	6.96148	6.6685	2.98287	0.0358725	2.14943	NA	0.707454	NA	NA	5.54378	1.42126	NA	0.195068	NA	NA	NA	NA	1.49885
BMT058	T2	FMT	NA	1.05588	NA	6.75651	NA	NA	NA	NA	NA	2.16401	NA	6.32854	NA	0.833216	8.76635	NA	NA	NA	4.5455	1.50122	NA	NA	NA	0.121405	NA	NA	NA	NA	6.10146	NA	6.16264	1.01807	NA	NA	NA	3.73412	NA	NA	5.44238	NA	NA	NA	NA	NA	NA	0.0705526	4.14761
BMT053	T3	Placebo	NA	NA	NA	NA	NA	NA	NA	NA	NA	NA	NA	NA	NA	NA	NA	3.63196	NA	NA	NA	NA	NA	NA	3.01562	NA	NA	NA	NA	4.3103	NA	NA	NA	NA	NA	NA	NA	NA	NA	NA	NA	NA	NA	NA	2.19481	3.68423	NA	NA	NA
BMT062	T2	FMT	NA	2.97982	1.26707	7.12366	2.51415	1.78786	1.72442	NA	0.518673	3.35468	NA	2.06539	2.17222	2.50434	8.28718	1.98656	2.44651	0.497236	1.48655	2.05243	1.10811	1.79254	NA	1.61873	0.293824	1.64629	0.391716	NA	1.6234	6.7882	2.59534	2.72658	0.50071	2.49048	1.10862	NA	1.89035	NA	5.5366	2.54611	2.08001	0.578558	NA	NA	0.0238884	1.28277	5.22157
AML030	T1	FMT	NA	1.64706	4.43927	6.36892	NA	NA	0.82539	NA	NA	2.41406	NA	0.921957	0.274921	NA	2.40407	NA	1.52947	NA	NA	NA	NA	NA	NA	0.821552	NA	NA	NA	NA	0.260785	1.08771	1.54801	1.04391	2.2191	NA	NA	NA	NA	NA	3.9254	0.131006	NA	NA	NA	2.3367	NA	NA	3.49586
AML032	T0	FMT	NA	NA	NA	0.582428	NA	NA	NA	NA	NA	1.83412	NA	0.932416	0.591137	0.218073	4.78831	NA	NA	NA	NA	NA	NA	NA	NA	NA	NA	NA	NA	NA	NA	2.62965	1.80543	1.76766	NA	0.407563	NA	NA	0.189475	NA	1.32698	0.361448	NA	NA	NA	NA	NA	NA	0.0445658
BMT057	T2	FMT	NA	2.2157	NA	6.81095	1.64487	1.34975	0.834427	NA	NA	2.97524	NA	1.94701	1.23187	1.6554	8.0614	1.473	1.94948	0.466557	1.47614	1.19714	0.391557	0.910597	NA	0.832748	0.124033	0.969651	NA	NA	0.993383	5.28103	2.49464	1.90225	NA	2.24202	0.16488	NA	1.15212	NA	6.93878	1.87793	1.4855	1.37472	NA	NA	NA	0.484129	5.40491
BMT070	T0	FMT	2.57713	1.76931	1.30734	2.64974	0.67227	1.2627	0.545313	NA	NA	2.10529	2.31763	0.319665	0.736751	1.20859	5.68217	NA	1.48894	NA	0.15249	0.598075	NA	0.83541	3.56133	NA	0.619835	0.0794948	NA	5.50446	NA	NA	0.990282	0.491278	NA	NA	NA	NA	NA	2.57418	NA	NA	NA	NA	3.73879	3.68366	NA	NA	NA
BMT068	T0	Placebo	NA	2.4889	1.49593	6.90635	2.08021	1.55228	1.37305	NA	2.78553	3.30738	0.367152	5.11042	1.67385	1.84974	8.1144	1.71769	2.59778	0.09603	3.87237	3.99133	1.39808	1.89989	NA	1.08666	0.56075	1.47558	2.01462	NA	4.94644	6.34396	5.78598	2.31148	1.3585	2.04812	0.708262	2.73642	1.49648	NA	6.79845	2.44455	1.69735	2.36146	NA	NA	NA	0.890245	5.01568
BMT071	T0	Placebo	NA	2.51151	NA	6.49558	1.67211	1.1397	0.975629	NA	NA	2.68556	NA	1.19528	0.0739972	1.26549	8.76635	1.12084	2.69965	NA	0.560721	1.00785	NA	1.34819	NA	0.58628	NA	0.475535	NA	NA	1.01031	2.64036	2.74238	2.04398	NA	2.02251	0.512996	NA	0.763669	NA	4.94391	2.49822	1.21749	NA	NA	NA	NA	0.423495	2.60831
BMT063	T2	Placebo	NA	1.62622	5.47788	6.64697	NA	NA	0.313467	NA	NA	2.73045	NA	0.845217	0.83313	0.710956	8.34682	NA	NA	NA	NA	NA	0.0706475	1.00243	NA	1.13355	NA	NA	NA	NA	NA	5.23397	1.53225	1.52748	2.94836	NA	NA	NA	NA	NA	5.89483	0.699457	1.21288	4.37574	NA	NA	2.75549	NA	5.29734
BMT065	T1	Placebo	NA	2.1788	0.407682	4.75737	0.927123	0.27186	NA	NA	3.11396	2.14866	NA	2.33243	NA	NA	6.32079	0.0249777	NA	NA	2.02681	3.77974	1.79272	0.443387	NA	NA	NA	NA	2.61348	2.87343	2.03769	3.79709	3.28509	1.08928	1.79747	0.858082	NA	0.583438	0.532358	1.00241	3.54342	NA	NA	2.97678	NA	NA	NA	NA	3.08548
BMT067	T0	FMT	NA	1.83364	NA	5.195	NA	0.313144	NA	NA	NA	2.17969	NA	0.59175	0.582475	0.844423	8.2514	0.195648	NA	NA	NA	0.950912	NA	3.28268	NA	NA	NA	NA	NA	NA	NA	6.12876	2.1476	1.70891	NA	1.18595	NA	NA	NA	NA	2.09991	0.3202	2.61496	1.08754	NA	NA	NA	NA	0.721842
BMT069	T0	FMT	NA	1.66314	5.66033	7.03913	NA	5.106	3.63472	NA	NA	2.18917	NA	4.3267	NA	NA	8.60043	NA	NA	NA	3.28066	NA	2.93588	3.80541	NA	NA	NA	0.757736	0.314429	0.552922	3.94361	7.05049	4.88453	0.778388	2.701	NA	NA	1.22062	NA	NA	5.73475	4.03298	NA	0.855575	NA	2.33263	NA	NA	4.24885
BMT066	T1	FMT	NA	NA	NA	4.71798	NA	NA	2.52818	NA	2.6046	2.28681	NA	2.84369	NA	NA	NA	NA	NA	NA	3.04036	NA	1.53326	1.30068	NA	NA	NA	NA	2.00863	2.65658	NA	NA	2.49751	NA	1.55071	NA	NA	NA	NA	NA	3.77642	NA	NA	2.3784	NA	1.88862	NA	NA	3.26835
BMT030	T4	FMT	NA	1.68688	0.330069	2.66345	NA	NA	NA	NA	NA	1.69792	NA	NA	NA	NA	2.84917	NA	NA	NA	NA	NA	NA	NA	NA	NA	NA	NA	NA	NA	NA	NA	NA	0.526348	NA	NA	NA	NA	NA	NA	4.10016	NA	NA	0.643712	NA	NA	NA	NA	3.7869
BMT062	T3	FMT	NA	0.802575	0.372861	3.90077	NA	NA	NA	NA	NA	1.8483	NA	NA	0.769436	0.74077	2.62378	NA	NA	NA	NA	NA	NA	NA	NA	NA	NA	NA	NA	NA	NA	1.54492	1.10715	1.30531	NA	NA	NA	NA	NA	NA	5.34375	2.17998	NA	NA	NA	NA	NA	NA	0.261691
AML031	T1	FMT	NA	2.17402	2.52407	5.54714	NA	1.00525	1.0476	NA	NA	2.75358	NA	4.49343	0.80444	0.726165	6.54718	0.367698	2.45095	NA	3.39821	NA	NA	2.15724	NA	0.353274	NA	NA	2.7024	2.2806	4.34283	2.75602	4.54595	1.54243	0.790102	1.24255	0.275355	2.37223	NA	NA	6.31655	0.666833	0.284793	2.61195	NA	1.06414	NA	0.0930293	4.25498
AML033	T0	Placebo	NA	2.21692	2.076	3.86357	NA	NA	0.741616	NA	3.07025	2.83724	NA	6.45337	0.698852	NA	6.35059	NA	NA	NA	4.76506	0.618073	NA	1.08781	NA	0.435929	NA	NA	0.95142	NA	4.90105	0.637089	1.81464	1.77379	0.593308	0.552534	0.0959418	3.39104	0.365261	NA	5.15987	2.3271	0.17155	1.42988	NA	NA	NA	0.22815	3.46378
BMT058	T3	FMT	NA	2.08635	NA	6.1153	0.632074	NA	0.40544	NA	NA	2.35656	NA	0.425959	NA	0.779807	5.73258	0.130038	0.742454	NA	0.531968	NA	NA	NA	NA	0.54753	NA	0.257973	NA	NA	NA	6.37461	2.44297	1.53979	NA	0.886813	NA	NA	0.522087	1.05922	4.50433	1.06335	3.85851	NA	NA	NA	NA	NA	4.86784
BMT064	T2	FMT	NA	NA	0.405984	2.12046	NA	NA	0.804951	NA	NA	2.07409	NA	NA	0.911708	NA	3.46631	NA	NA	NA	NA	NA	NA	NA	NA	NA	NA	NA	NA	NA	NA	1.89487	2.68192	1.08537	NA	1.01145	NA	NA	0.596128	0.908508	2.17924	NA	NA	1.70659	NA	NA	NA	NA	1.71502
AML030	T2	FMT	NA	1.57137	NA	NA	0.877228	0.0124139	0.304634	NA	NA	2.25651	NA	NA	NA	0.0462947	NA	NA	NA	NA	1.01774	0.761427	NA	0.597617	3.38886	NA	NA	NA	NA	NA	0.649592	3.67648	0.944658	0.488585	NA	0.946982	NA	NA	0.0358682	NA	4.6034	0.19109	0.434682	NA	0.620701	0.900003	NA	NA	NA
BMT069	T2	FMT	1.00116	2.89345	4.3388	7.49716	2.15147	1.38511	1.40087	NA	NA	3.61921	NA	3.91456	1.47471	1.82203	8.69038	1.81987	1.66773	0.166203	3.14863	1.86906	1.06937	0.892114	NA	1.62405	NA	2.49531	0.728111	NA	3.59943	7.05049	3.52439	1.69086	2.36952	1.59653	1.26152	1.5794	1.88602	2.32047	5.17257	2.63353	1.40157	NA	NA	3.09954	NA	0.826883	5.42382
AML035	T0	FMT	NA	2.7021	3.34545	5.50681	1.30231	1.16892	2.32569	NA	0.738768	3.3228	NA	3.11643	0.930464	0.912876	6.83778	0.249975	2.94465	NA	2.33331	1.24032	1.61601	4.17006	NA	NA	NA	NA	1.73621	1.61178	2.65154	2.88611	3.73312	1.90967	1.22752	1.47262	NA	1.04698	0.488237	0.975296	5.09378	1.13098	1.36333	0.951048	NA	1.10497	NA	0.540061	3.71975
BMT077	T0	FMT	NA	1.13609	0.500859	5.29765	NA	NA	NA	NA	NA	2.07081	NA	0.75957	NA	NA	8.38882	NA	NA	NA	NA	NA	NA	NA	NA	NA	NA	0.277422	NA	NA	NA	0.527418	NA	NA	NA	NA	NA	NA	NA	NA	4.94223	0.776077	NA	NA	2.44435	0.900003	NA	NA	3.08207
BMT076	T0	FMT	NA	NA	NA	2.99262	NA	NA	0.357807	NA	NA	1.93093	NA	0.0872969	0.364669	0.0055794	6.64762	0.248808	NA	NA	0.128955	NA	NA	0.268505	NA	NA	NA	NA	NA	NA	NA	3.80267	1.25304	1.72328	NA	0.0833226	NA	NA	NA	NA	2.52612	0.444534	NA	NA	NA	NA	NA	NA	0.398104
BMT072	T1	FMT	NA	2.49821	0.126801	6.39112	1.65831	0.787069	1.88422	NA	3.16645	2.57977	4.12908	2.39289	1.11874	NA	7.30761	0.372864	NA	NA	2.1147	4.68282	1.3817	0.230864	NA	0.862523	NA	NA	2.61931	5.99618	2.42172	4.96065	3.39954	1.35596	1.74903	1.52138	2.22957	0.576296	0.813864	NA	6.2043	1.73723	0.410891	3.30455	NA	NA	NA	4.89614	4.14748
BMT071	T2	Placebo	NA	1.21305	NA	4.57651	NA	NA	0.208639	NA	NA	2.58509	NA	0.193013	0.65462	0.0176857	8.50672	NA	NA	NA	0.465334	0.449527	NA	NA	NA	NA	NA	NA	NA	NA	NA	6.78179	2.7765	1.80033	NA	0.885373	NA	NA	NA	NA	1.4637	0.771276	NA	NA	NA	NA	NA	NA	NA
BMT064	T3	FMT	NA	2.38935	0.195328	7.40617	1.75898	1.25216	1.43268	NA	NA	3.07876	NA	1.34014	1.13734	1.65409	8.47504	1.51226	2.31984	NA	0.764177	1.45693	0.440078	1.35901	NA	1.08252	NA	0.925851	0.151493	NA	1.19777	6.79403	2.1092	2.17375	0.160064	1.98512	0.371706	NA	1.07225	0.907656	5.4588	1.9764	1.37706	5.12542	NA	NA	NA	0.679586	5.063
BMT074	T0	FMT	NA	2.31163	0.461234	5.01846	1.77951	1.18214	1.11012	NA	0.501293	3.07125	NA	1.26051	0.487731	1.54543	5.99784	1.11787	2.44065	0.581028	0.663073	1.5522	0.306262	2.65178	NA	1.08272	NA	1.05879	0.102334	NA	1.23297	6.61799	2.06719	2.10965	NA	2.32517	0.286433	NA	1.00738	1.63334	5.48149	1.96437	1.55682	0.150232	NA	NA	NA	0.722559	4.85852
BMT071	T3	Placebo	NA	1.7133	3.65838	6.73064	NA	NA	NA	NA	NA	3.01004	NA	6.39893	0.615435	NA	3.22452	0.129759	NA	NA	4.64079	0.00396158	0.179373	1.48765	NA	0.19114	NA	0.290381	0.0165241	NA	6.17701	1.06436	6.8243	1.38323	1.32116	0.997825	NA	3.74252	NA	NA	4.60867	0.891291	0.0704502	NA	NA	1.16908	NA	NA	5.00131
BMT071	T1	Placebo	NA	2.19941	1.52383	4.17588	NA	NA	0.883918	NA	NA	2.18656	NA	6.05438	NA	NA	4.37943	0.360156	3.08454	NA	4.37956	1.47195	NA	1.97575	NA	NA	NA	NA	NA	NA	5.82838	2.71552	6.19698	1.09647	NA	1.00062	NA	3.42821	0.214223	NA	4.17671	1.19951	NA	NA	NA	0.505248	NA	NA	2.12665
BMT057	T3	FMT	NA	1.7964	0.382157	6.49654	1.36056	0.298971	1.41142	NA	NA	2.58357	NA	4.69224	NA	1.5943	3.46858	0.44731	2.08129	NA	2.40838	NA	NA	1.27627	NA	0.645898	NA	0.761482	NA	NA	4.33407	7.05049	4.96204	1.65667	NA	1.67291	0.238293	2.41512	0.931102	NA	6.01084	1.22527	0.777351	NA	NA	NA	NA	0.515608	4.17071
BMT067	T1	FMT	NA	NA	NA	NA	NA	NA	NA	NA	NA	1.71418	NA	5.22553	NA	NA	NA	NA	NA	NA	0.196466	NA	NA	NA	NA	NA	NA	NA	NA	NA	4.64381	NA	0.350738	NA	NA	NA	NA	NA	NA	NA	NA	NA	NA	NA	NA	NA	NA	NA	NA
BMT069	T1	FMT	NA	NA	0.53954	1.7228	NA	NA	NA	NA	NA	1.29564	NA	0.802821	NA	NA	NA	NA	NA	NA	0.881305	NA	NA	NA	NA	NA	NA	NA	NA	NA	0.681678	0.332425	1.14859	NA	NA	NA	NA	NA	NA	NA	1.00795	3.14655	NA	NA	3.31025	4.57244	NA	0.00204756	0.711367
BMT072	T0	FMT	NA	1.11845	0.783256	7.38276	NA	NA	1.04648	NA	NA	2.51999	NA	1.59242	1.16219	NA	8.56229	NA	NA	NA	NA	1.16284	0.0475986	1.25555	NA	NA	NA	NA	NA	NA	NA	6.96971	1.81663	1.52709	NA	1.42679	NA	NA	NA	NA	6.45077	0.427371	NA	0.208122	NA	NA	NA	NA	NA
BMT070	T1	FMT	NA	1.59197	1.7487	7.10251	NA	NA	0.615483	NA	NA	2.27625	NA	1.48471	NA	NA	8.06465	NA	NA	NA	NA	1.47363	NA	NA	NA	NA	NA	NA	1.5839	0.401685	1.00266	6.51179	2.65563	1.13485	0.520555	1.08037	0.389095	NA	NA	NA	5.8857	NA	NA	0.213307	NA	0.749273	NA	NA	3.90673
AML032	T1	FMT	2.61572	2.8919	2.91253	1.3209	1.67506	0.55532	2.18078	NA	1.26502	3.26783	NA	3.51119	2.13239	1.27692	3.55924	1.05036	1.75385	NA	2.49958	1.77924	1.572	0.425823	2.84188	0.916734	NA	0.391425	1.08075	8.04589	3.17876	2.60301	2.52866	0.92115	0.918686	1.12965	0.298957	NA	0.330953	NA	1.07019	1.48058	2.0329	0.768285	2.40301	5.66044	NA	0.178845	3.11821
BMT068	T1	Placebo	NA	1.23546	NA	2.12682	NA	0.0702412	0.528663	NA	NA	2.22092	NA	NA	0.12255	NA	4.85379	NA	NA	NA	NA	NA	NA	NA	NA	0.148438	NA	NA	NA	NA	NA	4.0143	2.58459	1.31971	NA	0.807733	NA	NA	0.116552	NA	2.59894	NA	NA	NA	NA	NA	NA	NA	2.73101
BMT063	T3	Placebo	NA	0.339324	0.543848	3.87423	NA	NA	0.420089	NA	NA	1.85642	NA	5.66933	0.662883	NA	2.3569	NA	NA	NA	3.98576	NA	NA	NA	NA	NA	NA	NA	4.18538	NA	5.24848	NA	5.38017	0.678282	NA	NA	NA	3.00631	NA	NA	4.43966	NA	NA	4.2608	NA	NA	NA	NA	3.84729
AML012	T4	FMT	NA	NA	0.763256	6.47375	0.0784835	NA	0.958676	NA	NA	3.0056	NA	1.5254	0.582323	0.788744	4.33401	0.48801	NA	NA	1.23206	0.586768	0.135531	NA	NA	0.240375	NA	1.60941	2.23842	NA	0.989416	0.505041	1.9621	1.73681	0.547456	1.12073	0.146331	NA	NA	NA	4.56415	2.37143	0.193198	NA	NA	NA	NA	NA	5.20533
BMT065	T3	Placebo	NA	0.500665	NA	5.98994	NA	NA	NA	NA	NA	2.1677	NA	4.60055	NA	NA	4.80891	NA	NA	NA	1.47718	0.167351	NA	1.88648	NA	NA	NA	NA	NA	NA	0.816189	NA	2.72566	1.19538	NA	0.764401	NA	NA	NA	NA	5.09837	0.29576	NA	0.357274	NA	NA	NA	NA	1.41584
AML016	T4	Placebo	NA	1.82407	7.69053	6.59344	NA	NA	NA	NA	NA	6.03453	NA	7.22111	NA	0.451224	4.73885	NA	NA	NA	5.27868	NA	4.92301	1.24497	NA	NA	NA	NA	0.107092	NA	7.05829	NA	7.46096	1.05834	4.7985	0.344843	0.318269	4.38982	NA	NA	5.13472	1.23979	NA	3.28906	NA	NA	4.64377	NA	4.62985
BMT031	T4	Placebo	NA	3.21961	4.23413	2.1307	1.83638	0.988213	2.76224	NA	1.53348	3.97425	NA	4.30376	2.77835	2.01898	4.47865	1.79961	2.17587	NA	2.96607	1.6	2.23065	0.92914	NA	1.07974	NA	1.05568	1.93907	2.12158	3.68258	1.20565	3.6667	1.87379	1.36174	1.55302	0.905464	NA	1.0156	NA	1.39868	2.28205	2.42682	1.25583	NA	NA	0.156621	0.775435	4.08131
BMT031	T4	Placebo	NA	3.21961	4.23413	2.1307	1.83638	0.988213	2.76224	NA	1.53348	3.97425	NA	4.30376	2.77835	2.01898	4.47865	1.79961	2.17587	NA	2.96607	1.6	2.23065	0.92914	NA	1.07974	NA	1.05568	1.93907	2.12158	3.68258	1.20565	3.6667	1.87379	1.36174	1.55302	0.905464	NA	1.0156	NA	1.39868	2.28205	2.42682	1.25583	NA	NA	0.156621	0.775435	4.08131
AML031	T2	FMT	NA	1.96246	4.32614	5.31364	0.847056	NA	1.01975	NA	NA	2.65394	NA	3.77939	0.324914	0.445042	8.07173	0.883408	1.39678	0.031758	2.91771	1.15989	NA	1.37761	NA	0.52112	NA	0.735017	NA	NA	3.53876	6.72381	4.40282	1.56521	1.92727	1.0642	NA	1.51328	0.2897	NA	5.07943	1.34452	0.599281	NA	NA	NA	NA	0.162048	4.05315
BMT066	T2	FMT	NA	NA	NA	2.84236	0.978051	0.637558	0.764455	NA	NA	2.4139	NA	NA	NA	NA	1.33478	NA	1.99146	NA	NA	NA	NA	0.904896	NA	0.26396	NA	NA	NA	NA	0.281891	0.140866	2.38692	1.0273	NA	1.27573	NA	NA	0.210545	NA	4.99884	1.63456	0.0636303	0.589466	NA	NA	NA	NA	4.1899
BMT078	T0	FMT	NA	NA	2.9765	5.79004	NA	NA	0.437826	NA	NA	2.32462	NA	2.81744	0.725493	NA	7.69135	NA	NA	NA	0.626854	NA	NA	NA	NA	NA	NA	NA	NA	NA	NA	3.28329	2.73883	1.5513	NA	1.22455	NA	NA	NA	NA	3.54061	1.71496	2.14299	NA	NA	NA	NA	NA	NA
BMT065	T3	Placebo	NA	1.02667	5.54726	6.56136	NA	NA	NA	NA	NA	2.72337	NA	4.85362	NA	NA	7.54696	0.105085	NA	NA	3.52327	NA	NA	2.03056	1.17758	0.133789	NA	NA	NA	NA	4.35702	5.94733	5.30434	1.14179	3.01852	NA	NA	2.38743	NA	NA	4.43064	NA	NA	NA	NA	2.7562	NA	NA	4.47563
BMT073	T0	Placebo	NA	2.60887	1.36424	7.11345	1.49129	0.811673	1.97087	NA	NA	3.13225	NA	6.60768	1.31619	1.48168	8.34926	1.17585	2.14146	0.433504	4.83062	4.97152	0.883967	1.45549	NA	1.26702	0.104064	1.17927	0.516613	NA	6.44034	6.64831	7.0518	2.70497	0.781319	1.50703	0.194737	3.8817	0.832809	NA	5.32666	1.78926	1.13216	NA	NA	NA	NA	0.410921	5.2219
AML017	T4	FMT	1.42091	3.64678	0.897302	4.40752	NA	NA	NA	NA	6.08712	1.67754	NA	NA	NA	0.366368	3.60311	NA	2.37751	NA	NA	NA	NA	NA	NA	5.41862	NA	NA	NA	8.11685	NA	2.70382	1.3569	NA	NA	NA	NA	NA	3.93649	7.34619	1.14434	NA	NA	2.27148	3.73879	4.31282	NA	NA	1.18491
AML036	T0	FMT	NA	3.06269	NA	7.57733	2.12157	1.32322	1.74483	NA	NA	3.48727	NA	3.38516	1.91778	1.70412	8.76635	1.40147	2.613	1.02794	2.5112	1.37396	0.924448	1.41054	NA	1.04953	NA	0.646862	0.0327198	NA	2.7521	7.05049	3.42203	2.44358	0.734993	2.32325	0.85586	1.25484	1.38229	1.99086	6.82606	2.2767	1.86691	0.820774	NA	NA	0.0568629	1.00318	4.6747
AML033	T1	Placebo	NA	2.19447	NA	5.12082	NA	NA	NA	NA	NA	2.59039	NA	NA	NA	0.451224	NA	NA	NA	NA	NA	NA	NA	0.97838	NA	NA	NA	0.585339	NA	NA	0.720821	NA	2.98779	0.708742	NA	NA	NA	NA	NA	NA	6.05829	1.26808	NA	NA	NA	NA	NA	NA	4.64559
BMT081	T0	FMT	NA	2.30802	0.929776	6.74803	1.73978	1.55286	1.43616	NA	NA	3.11626	NA	1.62809	1.1116	1.25774	6.92741	1.20768	2.26646	NA	3.4177	1.33444	0.836273	2.88629	NA	0.949691	NA	1.10865	0.184695	NA	1.37191	1.45959	2.48776	1.98279	0.350745	1.89419	0.301415	NA	1.37	NA	5.90409	1.97002	1.3041	0.353662	NA	NA	NA	0.767871	4.86272
BMT032	T4	FMT	NA	NA	2.82828	NA	NA	NA	NA	1.71172	NA	NA	NA	1.55041	0.875957	NA	NA	NA	3.69572	NA	NA	0.595335	0.48898	NA	NA	NA	NA	NA	3.69659	NA	0.547942	NA	NA	NA	NA	NA	0.497315	NA	NA	NA	2.15125	NA	NA	NA	NA	3.01755	NA	NA	6.40777
AML019	T4	FMT	0.828404	NA	NA	NA	NA	NA	NA	2.44459	NA	NA	0.958979	7.65458	5.5746	NA	NA	NA	NA	NA	5.22755	5.97769	1.36212	NA	NA	6.68993	NA	0.218411	3.87868	NA	1.05076	0.277491	0.619459	NA	0.230802	NA	1.39551	5.35706	NA	NA	2.49051	6.9575	0.723074	NA	NA	5.91074	NA	0.751569	7.05269
BMT066	T3	FMT	NA	0.286435	1.22383	NA	NA	NA	NA	0.591308	NA	5.4373	1.60374	5.66029	4.58621	NA	NA	NA	2.46549	NA	0.509909	4.36118	1.13654	NA	NA	4.61808	NA	0.190759	2.57868	NA	0.610569	NA	NA	NA	NA	NA	1.26948	4.13249	NA	NA	4.63356	5.07257	NA	NA	NA	4.64405	NA	NA	5.39745
AML032	T2	FMT	1.19058	NA	1.7818	NA	NA	NA	NA	0.462532	0.0432676	6.68632	3.07172	6.16435	5.05062	NA	1.43413	1.03113	4.08255	NA	6.11495	4.8671	2.02622	0.606386	NA	5.26833	0.993162	0.826821	4.12737	NA	1.0427	0.458242	0.977916	6.24344	0.478789	NA	1.14788	4.96632	0.00540215	0.136502	4.09032	5.71335	0.541831	0.206367	NA	5.01421	NA	0.334783	7.07055
AML033	T2	Placebo	0.235207	NA	1.94447	NA	NA	NA	NA	0.287932	0.266794	0.258078	3.15291	6.16234	4.95682	NA	1.7869	NA	NA	NA	1.2366	4.67624	1.55767	NA	NA	5.20662	4.46611	1.28843	4.7463	1.26476	1.27992	0.63748	NA	NA	0.462931	NA	1.63317	0.702482	NA	0.990081	4.40908	5.6285	NA	0.239534	NA	3.907	NA	0.965139	7.38231
BMT079	T0	Placebo	NA	NA	NA	NA	NA	NA	NA	0.00307299	NA	0.235217	NA	0.863923	0.971488	NA	NA	NA	2.8693	NA	0.520949	0.00717321	0.569038	NA	NA	0.607241	NA	2.73503	NA	NA	0.137929	NA	NA	NA	NA	NA	0.824695	NA	NA	NA	NA	0.398361	NA	NA	NA	NA	NA	NA	1.5508
BMT076	T1	FMT	0.521252	NA	0.773031	NA	NA	NA	NA	0.563201	0.0145643	5.37444	2.16162	5.69756	4.68694	0.287898	1.39619	0.327772	3.2104	NA	0.728105	4.03366	1.63378	NA	0.425094	4.53609	1.63263	0.87095	4.2697	NA	1.0776	NA	0.923268	NA	NA	NA	5.79034	4.06574	NA	NA	4.5582	5.25315	NA	NA	NA	4.24281	NA	NA	7.02439
BMT073	T1	Placebo	NA	NA	NA	NA	NA	NA	NA	1.04262	NA	NA	0.509385	1.33734	0.870544	NA	NA	NA	2.91058	NA	0.779925	2.37375	0.367785	NA	NA	0.872278	NA	3.06149	2.6269	NA	0.0170828	NA	0.514172	NA	NA	NA	0.719352	NA	NA	NA	0.700028	0.337751	NA	NA	NA	NA	NA	NA	2.56704
BMT078	T1	FMT	1.06581	NA	1.30198	NA	NA	NA	NA	0.801554	NA	3.58223	2.52589	6.85445	5.53071	1.34155	1.85545	NA	2.34627	NA	1.01751	4.90056	1.38941	NA	NA	5.98264	0.797572	1.7448	2.96318	NA	0.881338	0.12211	0.758939	4.32697	0.251919	NA	1.47678	2.74325	NA	1.0582	4.22053	6.34131	0.593484	0.211244	NA	3.98081	NA	0.579262	5.96775
BMT068	T2	Placebo	NA	NA	NA	NA	NA	NA	NA	NA	NA	0.399523	1.45414	0.765602	NA	NA	NA	NA	NA	NA	NA	0.46629	1.50405	NA	NA	NA	NA	5.89629	5.56923	NA	0.315187	NA	0.0365372	NA	NA	NA	1.22824	0.486636	NA	NA	4.82523	0.828898	NA	NA	NA	2.43477	NA	NA	4.59049
BMT072	T2	FMT	NA	NA	0.441607	NA	NA	NA	NA	1.64784	NA	0.377445	1.74582	1.98843	4.42685	1.83502	0.220085	0.17551	3.02997	NA	6.00106	4.23371	2.98444	NA	NA	4.55583	NA	1.11933	3.04244	1.38451	0.747178	NA	0.219941	NA	NA	NA	1.43856	1.96496	NA	NA	3.12485	4.97589	NA	NA	NA	4.56251	NA	NA	5.05767
BMT033	T4	FMT	NA	NA	0.486195	NA	NA	NA	NA	NA	NA	NA	1.95012	NA	NA	0.633032	NA	NA	NA	NA	6.09701	0.0377867	0.88061	NA	NA	NA	NA	2.01499	2.58655	NA	0.536832	NA	NA	NA	NA	NA	0.731193	0.229455	NA	NA	2.00509	0.461125	NA	NA	NA	4.95519	NA	NA	5.70452
BMT074	T2	FMT	NA	0.282164	0.744593	NA	NA	NA	NA	1.59048	NA	NA	0.67461	5.89335	4.84899	NA	NA	NA	1.76498	NA	0.720513	4.0897	0.887251	NA	NA	5.18325	NA	NA	3.35598	NA	0.491644	NA	0.748178	4.92759	NA	NA	0.918397	0.359149	NA	NA	1.14319	5.67741	NA	NA	NA	2.69151	NA	NA	5.80339
BMT080	T1	FMT	NA	NA	NA	NA	NA	NA	NA	3.29155	NA	5.51617	6.10645	5.13087	4.14952	1.31476	NA	NA	2.84209	NA	NA	3.32261	1.01558	NA	NA	4.2525	NA	NA	4.84462	NA	0.486061	NA	NA	4.35193	NA	NA	5.80714	4.0063	NA	NA	4.75723	4.61248	NA	NA	NA	4.5556	NA	NA	6.40893
BMT080	T0	FMT	NA	NA	0.0545913	NA	NA	NA	NA	1.06953	NA	5.67966	NA	NA	1.71987	1.28283	NA	NA	2.3966	NA	6.51259	0.259121	1.02672	NA	0.30312	NA	NA	0.748621	3.61013	NA	0.723749	NA	0.0764323	4.85929	NA	NA	1.29664	0.880926	NA	NA	3.85542	1.3287	NA	NA	NA	4.21956	NA	0.499291	6.34983
BMT055	T2	Placebo	NA	NA	NA	NA	NA	NA	NA	0.164867	NA	NA	NA	NA	NA	NA	NA	NA	NA	NA	3.44123	0.593933	0.731148	NA	NA	0.238569	NA	1.20664	0.785141	NA	NA	NA	NA	NA	NA	NA	1.17333	NA	NA	NA	1.49795	0.471152	NA	NA	NA	2.2108	NA	NA	4.92133
BMT063	T1	Placebo	NA	NA	0.210031	NA	NA	NA	NA	1.79347	NA	NA	NA	1.08137	NA	NA	NA	NA	NA	NA	1.05638	0.0989086	1.12993	NA	NA	NA	5.48549	0.424801	4.06687	NA	0.379741	NA	0.237847	NA	NA	NA	1.10015	NA	NA	NA	3.26935	0.966001	NA	NA	NA	4.33838	NA	NA	5.17401
BMT052	T3	FMT	NA	NA	1.26666	NA	NA	NA	NA	4.68557	NA	0.206557	1.55847	NA	0.987415	1.30563	NA	0.213017	NA	NA	6.51259	0.26559	1.69887	0.724163	NA	NA	NA	0.776124	4.57893	NA	0.813695	NA	NA	5.64667	NA	NA	0.970147	NA	NA	NA	4.29401	0.639799	NA	NA	NA	5.11808	NA	NA	6.68813
BMT054	T3	Placebo	NA	4.24768	1.16951	NA	NA	NA	NA	2.62019	NA	0.731748	0.739872	NA	1.24953	0.610263	NA	NA	1.73058	NA	0.974538	NA	1.30945	1.13818	NA	0.654674	NA	NA	4.27394	NA	0.346968	NA	NA	0.631625	NA	NA	0.689959	NA	NA	NA	2.58587	0.853086	NA	NA	NA	3.99585	NA	NA	6.07691
BMT065	T2	Placebo	1.18236	NA	1.55196	NA	NA	NA	NA	0.0215144	NA	0.308746	2.45834	0.785187	0.70248	0.151401	0.586269	0.982746	NA	NA	6.51259	1.48745	1.96162	NA	NA	0.0422025	0.872983	1.14363	3.52306	NA	0.973269	0.682167	0.777637	NA	NA	NA	1.57109	1.01866	0.676851	0.850686	2.14466	1.0614	0.557611	0.400497	NA	5.59949	NA	0.430947	6.81516
BMT064	T0	FMT	NA	NA	NA	NA	NA	NA	NA	2.08556	NA	NA	0.722948	NA	1.0278	NA	NA	NA	NA	NA	0.0990803	0.724511	1.14496	NA	NA	NA	NA	5.78337	5.41069	NA	0.387656	NA	NA	NA	NA	NA	0.706525	NA	NA	NA	4.65442	NA	NA	0.0654493	NA	2.2382	NA	NA	4.35927
BMT082	T0	FMT	0.691406	NA	1.31228	NA	NA	NA	NA	2.22522	0.112858	5.74687	2.42193	NA	1.1338	2.59516	1.96888	0.640104	2.66333	NA	5.91426	0.776146	1.75824	NA	NA	1.08028	0.659292	0.837917	5.08756	NA	1.00005	0.347616	0.751072	NA	NA	NA	1.36587	4.20809	NA	0.83826	2.98179	0.818104	NA	0.50942	NA	4.99626	NA	NA	7.27528
BMT081	T1	FMT	NA	NA	0.221998	NA	NA	NA	NA	0.0819986	0.140684	2.5866	2.14588	0.766544	1.11062	NA	NA	NA	NA	NA	2.2918	0.559994	1.44795	NA	NA	NA	NA	1.03082	3.38363	NA	0.721394	NA	0.147561	NA	NA	NA	1.33111	1.81031	NA	NA	3.73117	NA	NA	NA	NA	3.96082	0.280988	NA	6.16933
BMT035	T4	Placebo	NA	NA	NA	NA	NA	NA	NA	0.328417	NA	1.90767	4.6809	4.07088	3.39736	NA	0.208272	0.841808	NA	NA	6.31783	3.01383	1.29183	NA	NA	3.02497	NA	2.44206	4.7479	NA	0.708415	NA	NA	6.24344	NA	NA	0.995527	1.39495	NA	NA	2.88626	3.41658	NA	NA	NA	5.91074	NA	3.02587	6.25609
BMT077	T1	FMT	NA	NA	NA	NA	NA	NA	NA	1.47733	NA	1.22328	2.10995	0.761159	0.912296	NA	0.575106	NA	2.5128	NA	NA	1.13037	0.683607	NA	NA	NA	0.343122	2.80544	3.68731	NA	0.292069	NA	NA	NA	NA	NA	1.39262	NA	NA	NA	4.00939	0.39303	NA	NA	NA	2.63316	NA	NA	5.30578
BMT076	T2	FMT	1.01145	NA	1.22269	NA	NA	NA	NA	1.00835	NA	1.87927	2.13425	7.20631	5.28403	0.47702	1.64727	0.560912	7.53274	NA	0.980434	0.486609	1.94681	4.03979	NA	4.80356	NA	1.86706	4.10717	NA	0.954856	0.251284	0.393952	1.36963	NA	NA	1.12544	1.48724	0.563594	0.470578	2.74658	6.54256	NA	0.412356	NA	2.73899	NA	NA	5.4359
BMT070	T2	FMT	0.436563	NA	1.45409	NA	NA	NA	NA	NA	NA	NA	1.87384	4.27341	3.75347	0.847342	0.742753	NA	NA	NA	6.4379	2.1552	1.76515	NA	NA	3.8473	3.04774	0.582617	4.29723	NA	0.629348	NA	0.163437	NA	0.038914	NA	NA	0.366457	NA	0.423957	0.702065	4.33918	NA	NA	NA	3.85959	NA	0.346108	7.05646
BMT083	T0	FMT	NA	NA	NA	NA	NA	NA	NA	1.48563	NA	NA	3.67566	4.71112	3.67618	NA	NA	NA	NA	NA	5.7698	3.32888	0.551682	NA	NA	3.58639	NA	0.540278	3.73268	NA	0.155117	NA	NA	5.68963	NA	NA	0.99596	NA	NA	NA	0.283969	4.07378	NA	NA	NA	5.25265	NA	2.31976	5.07772
AML037	T0	Placebo	NA	NA	NA	NA	NA	NA	NA	2.03064	NA	NA	0.652965	6.48106	5.27449	0.330543	NA	NA	NA	NA	1.82579	4.61375	0.902064	NA	NA	5.59067	NA	1.32957	2.7622	NA	0.768598	NA	1.204	0.172261	NA	NA	1.07734	1.09462	NA	NA	3.91644	5.96885	NA	0.459717	NA	4.35347	NA	0.281602	6.04176
AML036	T1	FMT	NA	NA	NA	NA	NA	NA	NA	1.34914	NA	NA	0.190729	NA	NA	NA	NA	NA	NA	NA	0.349841	0.0482854	0.811571	NA	NA	NA	NA	2.1983	2.50957	NA	0.492805	NA	1.06095	NA	NA	NA	0.82797	0.399528	NA	NA	4.36134	NA	NA	0.223883	NA	2.8868	NA	NA	5.63224
AML038	T0	FMT	0.927437	NA	NA	NA	NA	NA	NA	0.456869	NA	NA	1.42448	1.5019	NA	NA	NA	NA	NA	NA	4.87206	NA	0.843778	NA	NA	NA	NA	NA	1.83936	NA	0.562142	NA	NA	0.200472	NA	NA	1.32849	0.870774	NA	NA	1.55388	1.12945	NA	0.342184	NA	3.28194	NA	0.578229	6.33911
BMT080	T2	FMT	NA	NA	NA	NA	NA	NA	NA	2.00616	NA	0.436674	2.15926	7.30777	5.83263	0.726252	0.261334	NA	1.46583	NA	6.43916	5.24476	1.53329	0.401261	NA	6.4173	NA	0.0927245	3.57122	NA	0.599288	0.0094	0.467706	0.608087	NA	NA	1.00649	0.320453	NA	NA	2.65238	6.78224	NA	0.0832099	NA	5.55326	NA	0.0938689	5.63101
BMT068	T3	Placebo	NA	NA	NA	NA	NA	NA	NA	NA	NA	1.58871	1.22596	4.28178	3.47777	NA	NA	NA	NA	NA	5.81926	3.10227	0.412595	NA	NA	3.233	NA	0.550732	1.9713	1.89562	0.117952	NA	NA	3.51047	NA	NA	0.554223	0.340614	NA	0.0330283	3.13699	3.6939	NA	0.00809124	NA	2.75823	NA	0.379321	4.55383
AML020	T4	FMT	0.627116	NA	1.78552	NA	NA	NA	NA	2.62792	0.0958465	0.0380253	2.33384	NA	0.27567	NA	1.16214	NA	2.47133	NA	0.912476	0.694683	1.76926	NA	NA	NA	NA	1.30529	3.46763	NA	0.666237	NA	1.07794	NA	NA	NA	1.27592	0.538347	NA	0.0980486	3.89409	0.706844	NA	NA	NA	5.07493	NA	0.267469	6.95445
BMT081	T2	FMT	0.82943	NA	0.778069	NA	NA	NA	NA	2.34224	0.51705	NA	2.65912	7.25832	5.84392	1.3683	1.45465	NA	2.85371	NA	0.834189	5.19077	1.5841	NA	NA	6.28973	NA	1.67629	4.78122	NA	0.968435	0.362344	0.549937	2.85581	0.272515	NA	1.08724	0.446732	NA	0.512028	2.81946	6.68505	NA	0.244834	NA	3.58315	NA	NA	6.32659
BMT078	T2	FMT	NA	NA	0.542036	NA	NA	NA	NA	2.69369	NA	NA	1.82836	5.38259	2.41132	0.287642	0.54038	NA	2.73797	NA	0.0758472	0.81521	1.35664	3.43509	NA	2.84159	NA	1.83995	2.88034	NA	0.449009	NA	NA	0.475504	NA	NA	0.819065	0.434294	NA	NA	0.130395	6.01626	NA	NA	NA	0.17682	NA	NA	5.34479
BMT084	T0	Placebo	NA	NA	NA	NA	NA	NA	NA	2.60574	0.248344	4.61233	4.75816	6.3107	5.05317	0.730436	0.707831	NA	3.9682	NA	5.21097	4.38527	1.22229	2.96176	NA	5.37097	3.17257	1.04114	3.98687	NA	1.03913	NA	NA	2.96717	NA	0.826266	1.17012	3.34643	NA	NA	3.84634	5.68006	0.1948	0.28482	NA	4.38974	NA	3.37182	7.04234
AML039	T0	FMT	NA	NA	NA	NA	NA	NA	NA	1.77393	NA	NA	4.40378	4.7569	NA	0.949368	NA	NA	2.67482	NA	NA	0.505301	0.47982	3.81712	NA	NA	NA	NA	2.9052	NA	0.682125	NA	NA	2.67389	NA	NA	1.14054	2.48522	NA	NA	2.41256	2.77339	NA	NA	NA	3.6776	NA	3.15983	5.33188
BMT082	T1	FMT	NA	NA	NA	NA	NA	NA	NA	1.78831	NA	4.60465	2.05289	NA	0.174237	0.012778	NA	NA	5.04269	NA	0.624652	1.1395	1.21757	1.95259	NA	0.616757	NA	3.29407	5.00439	NA	0.760763	NA	NA	NA	NA	NA	1.45875	3.39447	NA	NA	3.25604	1.00382	NA	NA	NA	3.95214	NA	0.316083	6.25498
BMT079	T1	Placebo	NA	NA	1.21843	NA	NA	NA	NA	0.727664	NA	6.81315	7.24273	6.88433	5.62411	NA	1.47443	0.0778499	NA	NA	6.51259	4.98339	1.65975	NA	NA	6.1	NA	1.15088	4.04589	NA	0.693226	NA	NA	5.59708	0.129603	NA	7.19671	5.03749	0.301301	0.399236	3.19231	6.40919	NA	0.0133212	NA	4.87333	NA	NA	6.63141
BMT077	T2	FMT	2.91248	NA	1.70234	0.401933	NA	NA	NA	0.705233	NA	NA	2.41751	7.36321	5.99914	1.79457	1.74504	0.13081	NA	NA	6.51259	5.41351	2.35155	1.18418	NA	6.56038	0.76213	1.06553	4.76522	NA	1.19299	0.295436	0.886661	NA	0.506095	NA	1.98815	0.927397	0.340978	0.634426	2.81596	6.88481	NA	0.299918	NA	5.49634	NA	NA	6.94489
BMT078	T3	FMT	NA	NA	1.81469	NA	NA	NA	NA	NA	NA	NA	2.43032	4.44311	3.4559	0.635382	NA	NA	2.89737	NA	1.73144	3.1921	1.10668	NA	NA	3.33665	NA	0.525102	3.80508	NA	0.999193	0.235048	0.0521582	NA	NA	NA	1.29395	0.697485	NA	NA	2.25071	3.70852	NA	NA	NA	4.43125	NA	NA	7.46633
BMT081	T3	FMT	NA	NA	NA	NA	NA	NA	NA	1.35661	NA	NA	1.21184	1.20229	0.322242	0.107383	0.206891	NA	NA	NA	5.81047	0.571669	1.04198	NA	NA	0.0197738	2.15263	0.395479	3.59015	NA	0.687878	NA	0.0870543	NA	NA	NA	1.0778	0.7309	NA	0.505679	2.95008	0.0692824	NA	0.41919	NA	2.9618	NA	NA	6.26893
BMT083	T1	FMT	NA	NA	NA	NA	NA	NA	NA	1.7766	0.161303	1.2016	1.57816	1.02836	1.67527	NA	NA	0.123047	NA	NA	6.05965	0.771537	0.999834	NA	NA	0.697269	NA	0.199972	4.6567	NA	0.59362	0.70574	NA	NA	NA	NA	1.71436	1.24848	NA	NA	4.57297	0.762743	NA	NA	NA	5.54337	NA	NA	5.78398
BMT038	T4	FMT	0.589989	NA	1.73821	NA	NA	NA	NA	2.43917	NA	3.68518	2.61276	7.12008	5.70151	1.17461	2.19248	0.490914	4.953	NA	1.26373	5.63734	1.91271	NA	NA	6.28156	0.594724	1.00742	3.76007	2.90611	1.13784	NA	1.29404	NA	0.151593	0.428709	1.53899	2.41405	NA	0.910162	3.85576	6.5933	NA	NA	NA	5.38764	0.478286	0.281896	7.17524
AML035	T2	FMT	0.936434	0.0577823	2.03697	NA	NA	NA	NA	1.64237	0.471883	1.60006	3.50555	6.63981	5.37333	0.475956	1.57624	0.676543	2.81348	0.100253	6.43868	5.25077	2.46685	0.654307	0.0203862	5.90163	0.734038	1.23699	5.13575	NA	1.16265	0.677702	0.708839	5.33816	0.642605	NA	2.29648	1.21513	0.463827	1.11002	4.80555	6.20413	NA	0.710736	NA	5.19356	NA	0.848164	7.46633
BMT083	T2	FMT	NA	NA	1.00532	NA	NA	NA	NA	1.93094	NA	0.4689	1.38758	6.27482	5.05116	0.342629	NA	NA	26.1777	NA	3.78405	4.16148	1.3845	NA	NA	5.33936	NA	0.231031	4.28324	NA	0.673759	NA	0.41256	NA	NA	NA	0.993168	0.546889	NA	NA	1.9973	5.64152	NA	0.240409	NA	4.71881	NA	NA	6.4081
AML038	T1	FMT	NA	NA	0.627543	NA	NA	NA	NA	0.321938	NA	NA	2.01368	4.24437	3.46715	NA	NA	NA	1.71392	NA	NA	2.5238	0.450083	NA	NA	3.40449	3.57034	NA	2.39896	NA	NA	NA	0.253997	NA	NA	NA	0.977974	NA	NA	NA	0.780185	4.02896	NA	NA	NA	4.62287	0.158797	NA	4.52637
AML039	T2	FMT	NA	NA	1.65182	NA	NA	NA	NA	1.11862	NA	2.89481	0.974111	2.83144	2.41516	NA	NA	NA	NA	NA	NA	1.65945	0.704443	NA	NA	1.80019	NA	NA	1.84295	NA	0.624415	NA	NA	0.577847	NA	NA	1.12643	2.13979	NA	NA	1.11932	2.17023	NA	NA	NA	4.31745	NA	NA	5.86113
AML036	T2	FMT	NA	NA	5.77344	NA	NA	NA	NA	NA	NA	NA	2.57147	NA	0.653607	0.875112	0.449752	NA	2.22323	NA	6.51259	0.0362127	1.58128	0.41194	NA	NA	NA	2.01217	3.28921	NA	1.23441	0.188015	0.479325	6.01287	NA	NA	1.26549	NA	NA	NA	4.64311	0.469469	NA	0.0336133	NA	5.265	NA	0.0263921	7.23827
BMT083	T3	FMT	0.0242422	5.63777	0.467737	NA	NA	NA	NA	3.66245	NA	0.180004	NA	5.77671	4.73637	1.75254	NA	NA	6.57362	NA	NA	4.47241	0.870693	NA	NA	4.91562	NA	0.578631	3.39909	NA	2.34553	NA	NA	NA	NA	NA	1.56181	4.95939	NA	NA	2.89571	5.2492	NA	NA	NA	5.39104	NA	NA	2.8362
AML021	T4	Placebo	NA	NA	0.505284	NA	NA	NA	NA	NA	NA	NA	0.299133	6.84002	5.58208	NA	NA	0.768425	NA	NA	NA	4.83559	1.09401	NA	NA	6.05007	4.052	NA	4.35522	NA	0.194863	NA	0.404863	NA	0.275857	NA	1.20767	0.450557	NA	NA	2.83901	6.34571	NA	0.0779829	NA	5.33782	NA	NA	6.15245
AML039	T3	FMT	NA	NA	1.52593	NA	NA	NA	NA	0.23517	NA	5.9448	2.40444	6.0228	4.83045	NA	NA	0.0142401	2.72367	NA	0.21069	4.72082	1.75165	0.46908	NA	5.09447	NA	1.92117	3.11605	NA	0.669815	NA	0.189292	NA	NA	NA	1.13353	4.38401	NA	NA	3.50883	5.4396	NA	NA	NA	5.22072	NA	NA	6.58488
AML037	T1	Placebo	0.569712	NA	1.4419	NA	NA	NA	NA	2.46269	0.480022	3.67259	2.71691	7.22045	5.78367	0.859995	1.01167	0.5458	4.86742	NA	1.55275	5.69521	1.93247	NA	NA	6.33867	NA	1.03622	3.75642	2.63827	1.25862	0.00843888	1.54418	NA	NA	0.337866	1.46762	2.3733	0.0171855	0.222618	4.12859	6.65833	NA	0.00885008	NA	5.48574	NA	0.4151	7.25891
BMT040	T4	FMT	0.611486	NA	3.04613	NA	NA	NA	NA	1.67271	0.862959	2.75354	5.29366	4.62953	3.13121	1.68726	0.623903	NA	2.66715	NA	1.94926	3.50939	2.04056	0.771245	0.557586	3.69627	0.889453	1.14018	4.22319	NA	1.17478	NA	0.971724	5.83934	0.420291	NA	1.31958	1.7348	2.97756	1.1011	3.01835	4.12576	NA	0.200899	NA	4.74022	NA	0.163194	7.1236
AML038	T2	FMT	NA	NA	0.127418	NA	NA	5.2366	NA	2.22522	NA	5.92736	6.0979	5.29522	3.39147	3.20495	0.0411778	NA	6.3723	NA	6.51259	3.90828	1.50088	NA	NA	4.18519	NA	3.58674	4.96695	NA	0.795189	NA	NA	1.31402	NA	NA	1.10636	3.84397	0.672672	0.284519	4.48787	4.57991	NA	0.0114819	NA	5.91074	NA	4.87369	6.60707
AML024	T4	FMT	NA	0.106335	1.77635	NA	NA	NA	NA	0.518641	NA	NA	2.55083	6.76294	5.45671	NA	0.469209	NA	NA	NA	6.10422	4.91888	1.72472	1.00202	NA	6.00463	0.665577	0.627779	5.76578	NA	1.73424	NA	NA	0.333666	NA	0.52887	1.61553	0.793899	NA	NA	4.32875	6.31707	NA	NA	NA	4.96991	NA	0.885885	7.46633
BMT046	T4	FMT	NA	NA	NA	NA	NA	NA	NA	NA	NA	0.0600362	NA	1.14828	NA	NA	NA	NA	NA	NA	1.13162	0.0920397	0.48471	NA	NA	0.0640505	NA	NA	NA	NA	NA	NA	0.161849	NA	NA	NA	1.26222	NA	NA	NA	0.602645	NA	NA	NA	NA	1.40805	0.199145	NA	1.42111
BMT044	T4	FMT	NA	NA	NA	NA	NA	NA	NA	NA	NA	0.336727	1.15671	NA	NA	0.293188	NA	NA	NA	NA	0.493292	0.150099	1.03227	NA	NA	NA	NA	NA	1.43441	NA	0.462745	NA	1.15993	NA	NA	NA	1.28058	NA	NA	NA	1.96462	0.568895	NA	0.0540391	NA	4.16245	NA	0.173516	5.45467
BMT054	T4	Placebo	1.05059	NA	2.02579	NA	NA	NA	NA	0.462296	0.80594	NA	2.58195	4.34317	3.77006	NA	0.678873	0.927007	3.51113	NA	1.47382	3.17135	2.25511	NA	0.42148	3.72669	0.470134	1.02906	4.74103	1.59884	1.20098	0.517196	1.27184	NA	0.188507	0.405983	1.33415	0.189292	0.208221	0.69173	4.27831	3.88491	NA	0.57442	NA	2.53222	NA	NA	7.46633
BMT055	T4	Placebo	0.890872	NA	1.78072	NA	NA	NA	NA	1.47363	NA	NA	2.52943	1.04975	NA	0.342916	0.700359	NA	NA	NA	1.37784	0.749885	0.606885	NA	NA	1.07197	NA	0.524805	2.10052	1.86682	0.620607	0.776701	0.8238	1.81075	0.691459	NA	1.36137	1.14971	NA	0.915347	1.72921	1.27474	NA	0.268448	NA	1.70844	NA	1.16502	6.25562
BMT055	T4	Placebo	0.652658	NA	1.75653	NA	NA	NA	NA	0.478553	NA	0.188415	1.88963	0.0520411	1.11809	2.57362	0.378653	NA	NA	NA	1.01679	0.0890403	1.93327	6.328	NA	0.159251	NA	0.724804	5.70579	NA	1.21495	0.445109	0.160965	NA	0.00847546	NA	1.12535	1.17985	0.129446	0.693483	5.07292	0.508053	NA	0.0784315	NA	5.34941	NA	0.509076	7.16579
BMT052	T4	FMT	NA	4.11197	1.42475	NA	NA	NA	NA	2.83039	0.65769	NA	1.63153	NA	NA	0.647312	NA	NA	NA	NA	0.303109	0.796983	0.831479	NA	NA	0.142298	NA	1.17754	5.00688	NA	0.828245	0.215712	NA	NA	NA	NA	1.03014	NA	0.343819	NA	4.83036	NA	NA	0.297052	NA	3.88775	NA	NA	6.78912
BMT062	T4	FMT	NA	NA	NA	NA	NA	NA	NA	1.46805	NA	0.244225	2.22745	NA	NA	NA	NA	NA	NA	NA	0.965618	NA	0.45941	NA	NA	NA	0.729076	NA	3.37292	NA	0.626186	NA	NA	0.926751	NA	NA	1.17997	0.74126	NA	NA	3.18305	NA	NA	0.381399	NA	1.89415	NA	NA	6.03609
BMT064	T4	FMT	0.0265426	NA	1.18829	NA	NA	NA	NA	1.87079	1.06177	NA	2.35338	1.11139	1.52393	NA	1.09531	NA	2.80019	NA	0.293953	NA	1.37403	0.570321	NA	NA	NA	3.18601	3.13315	NA	0.679891	NA	0.537591	NA	NA	NA	1.46696	NA	NA	NA	1.20097	0.149976	NA	NA	NA	1.72586	NA	0.235265	5.84847
AML031	T4	FMT	NA	NA	NA	NA	NA	NA	NA	2.28587	NA	0.243064	NA	3.33969	0.475008	0.128331	0.581259	NA	NA	NA	NA	NA	NA	NA	NA	3.55213	NA	NA	2.54401	NA	NA	NA	NA	3.2047	NA	NA	0.643741	NA	NA	NA	NA	4.16312	NA	NA	NA	NA	NA	NA	5.70929
BMT069	T4	FMT	NA	NA	NA	NA	NA	NA	NA	0.0772636	NA	NA	2.00569	NA	0.937405	NA	NA	NA	3.03385	NA	1.55677	NA	0.203455	NA	NA	NA	NA	NA	1.04262	NA	0.117203	NA	NA	NA	NA	NA	1.12343	NA	0.192749	NA	2.09444	NA	NA	NA	NA	2.30768	NA	NA	1.88804
AML032	T4	FMT	0.762038	NA	2.39562	NA	NA	NA	NA	2.82579	1.34241	5.45483	2.2921	0.777118	0.70233	0.740405	0.977642	NA	NA	NA	5.06134	NA	1.90947	0.0676619	NA	NA	1.42391	0.607171	4.83448	NA	1.06375	NA	0.990852	5.08272	NA	NA	5.7135	3.99301	NA	0.342163	3.9546	0.628691	NA	0.281643	NA	5.27741	NA	0.213173	7.46633
BMT066	T4	FMT	3.12545	NA	1.69286	NA	NA	NA	NA	2.84485	NA	4.24495	2.65733	5.80714	4.77217	NA	0.091824	0.132547	2.69473	NA	1.18252	4.12063	2.06845	NA	NA	5.04749	NA	1.47062	5.45147	1.23236	1.08804	0.137274	0.795936	0.852931	NA	NA	1.40409	3.24478	NA	0.554155	4.45958	5.33259	NA	NA	NA	5.25439	NA	NA	6.97148
BMT076	T4	FMT	NA	NA	NA	NA	NA	NA	NA	NA	NA	7.23132	7.55678	7.49033	6.01265	0.756964	NA	NA	6.79645	NA	0.360001	5.92584	1.00224	0.0518672	NA	6.58269	NA	0.551439	4.21504	NA	3.40549	0.76438	NA	3.21449	NA	NA	7.59275	5.45307	NA	NA	5.8818	6.88253	NA	NA	NA	5.04287	NA	NA	6.10089
BMT078	T4	FMT	0.143779	NA	1.37401	NA	NA	NA	NA	0.790926	0.735773	4.85563	5.11885	4.41529	3.68657	3.67464	NA	3.89716	3.5348	NA	0.907419	2.75559	1.67726	4.51273	NA	3.43612	0.923203	1.33233	4.11333	NA	1.27354	0.698942	0.301086	3.97284	NA	NA	1.23631	3.71899	0.194563	NA	2.76807	3.93609	NA	0.537407	NA	4.85668	0.410084	4.14992	7.042
BMT079	T4	Placebo	NA	NA	0.844188	NA	NA	NA	NA	NA	0.737834	NA	2.36153	1.38795	0.747416	1.47693	NA	NA	2.81611	NA	1.2404	0.821604	1.33823	NA	NA	NA	NA	0.171136	3.01523	NA	0.975704	NA	0.273022	0.0714837	NA	NA	0.895873	0.91367	NA	NA	2.59633	0.316289	NA	0.270263	NA	3.10776	NA	NA	7.05549
BMT077	T4	FMT	0.837482	NA	0.888198	NA	NA	NA	NA	NA	0.0766161	4.84018	5.28865	4.89707	4.03283	0.469999	0.102745	NA	2.92589	NA	6.42953	3.73352	1.6129	NA	NA	4.15329	1.27274	0.898587	3.73213	NA	1.1502	0.20763	0.455451	0.293245	NA	NA	5.12645	3.45194	NA	0.26999	3.542	4.5516	NA	0.832542	NA	5.04192	NA	0.331202	7.46633
BMT080	T4	FMT	NA	NA	2.05971	NA	NA	NA	1.48729	NA	NA	4.63731	5.31554	1.71742	1.09325	NA	NA	NA	6.88801	NA	0.649851	0.839744	0.910618	NA	NA	0.106883	NA	NA	1.8417	NA	1.11435	0.126482	NA	1.53376	NA	NA	1.06367	3.32352	NA	NA	1.78792	0.659065	NA	1.27925	1.49308	1.19398	NA	NA	4.9131
BMT081	T4	FMT	NA	NA	NA	NA	NA	NA	NA	0.683311	NA	1.1166	0.19151	0.786099	1.11312	NA	NA	NA	3.48042	NA	5.41115	0.0583717	1.12966	NA	NA	0.210581	NA	NA	2.57046	NA	0.0476444	NA	NA	0.46636	NA	NA	1.25631	NA	NA	NA	2.42592	0.449361	NA	NA	NA	3.63161	NA	0.471862	5.40178
[truncated: 1 more columns]
